# Supplementary material for: Streptococcus dysgalactiae subsp. equisimilis from Diseased Pigs Are Genetically Distinct from Human Strains and Associated with Multidrug Resistance
Source: Microorganisms. 2025 Dec 19;14(1):9. doi: 10.3390/microorganisms14010009 (PMC12843900; doi:10.3390/microorganisms14010009)
Supplement: Supplementary file 1 [file microorganisms-14-00009-s001.zip › Table-S1.xlsx]

## Sheet: Table S1
Table S1. Characteristics of the 41 swine SDSE isolates used in this study.
Isolate ID	Country of isolation	Year of isolation	Pig age	Disease presentation / Observed manifestations	Isolation site	Genomic clade	STa	emm Type	Lancefield Group Type	SRAb Accession Number
NSDE00001	Canada	2019	4-12 w/o	Sudden death	Lymphoid tissue	2	762	stL2764.0-like	C	SRS20996398
NSDE00002	Canada	2019	4-12 w/o	Respiratory signs	Cartilage	1	538	emm gene not present	C	SRS20996399
NSDE00003	Canada	2019	4-12 w/o	Sudden death	Abdominal cavity	1	538	emm gene not present	C	SRS20996411
NSDE00004	Canada	2019	4-12 w/o	General decline	Joint	2	255	emm gene not present	C	SRS20996421
NSDE00005	Canada	2020	< 4 w/o	Diarrheal signs	Skin	2	338	stL2764.0	C	SRS20996425
NSDE00006	Canada	2020	4-12 w/o	Sudden death	Abscess	2	338	stL2764.0	C	SRS20996426
NSDE00007	Canada	2020	< 4 w/o	Arthritis and/or lameness	Joint	2	769	stL2764.0	C	SRS20996427
NSDE00008	Canada	2020	≥ 12 w/o	Pericarditis and/or endocarditis	Endocardium	1	232	stL2764.0	C	SRS20996428
NSDE00009	Canada	2020	< 4 w/o	Arthritis and/or lameness	Joint	2	619	stL2764.0-like	L	SRS20996429
NSDE00010	Canada	2020	≥ 12 w/o	Sudden death	Lung	1	538	emm gene not present	C	SRS20996397
NSDE00011	Canada	2020	≥ 12 w/o	Unavailable	Sperm	1	541	emm gene not present	C	SRS20996400
NSDE00012	Canada	2021	Fetus	Unavailable	Lung	2	540	stL2764.0	C	SRS20996401
NSDE00013	Canada	2021	Fetus	Unavailable	Placenta	2	770	stL2764.0	C	SRS20996402
NSDE00014	Canada	2021	4-12 w/o	Sudden death	Abscess	1	763	emm gene not present	C	SRS20996403
NSDE00015	Canada	2021	Fetus	Reproductive failure	Lung	2	619	stL2764.0-like	L	SRS20996404
NSDE00016	Canada	2021	≥ 12 w/o	Sudden death	Pleura	1	538	emm gene not present	C	SRS20996405
NSDE00017	Canada	2021	< 4 w/o	Arthritis and/or lameness	Bone	2	255	stL2764.0	C	SRS20996406
NSDE00018	Canada	2021	< 4 w/o	Arthritis and/or lameness	Bone	2	619	stL2764.0-like	L	SRS20996407
NSDE00019	Canada	2021	< 4 w/o	Arthritis and/or lameness	Joint	1	543	emm gene not present	C	SRS20996408
NSDE00020	Canada	2021	≥ 12 w/o	Sudden death	Bone	2	255	emm gene not present	C	SRS20996409
NSDE00021	Canada	2022	< 4 w/o	Arthritis and/or lameness	Joint	2	619	stL2764.0-like	L	SRS20996410
NSDE00022	Canada	2022	< 4 w/o	Arthritis and/or lameness	Joint	2	619	stL2764.0-like	L	SRS20996412
NSDE00023	Canada	2022	≥ 12 w/o	General decline	Pericardium	2	255	emm gene not present	C	SRS20996413
NSDE00024	Canada	2022	≥ 12 w/o	Sudden death	Lymphoid tissue	1	771	emm gene not present	C	SRS20996414
NSDE00025	Canada	2022	< 4 w/o	Unavailable	Bone	2	255	emm gene not present	C	SRS20996415
NSDE00026	Canada	2022	≥ 12 w/o	Pericarditis and/or endocarditis	Pericardium	1	538	emm gene not present	C	SRS20996416
NSDE00027	Canada	2022	Unavailable	Sudden death	Lung	2	255	emm gene not present	C	SRS20996417
NSDE00096	Canada	2022	Fetus	Reproductive failure	Liver	1	766	emm gene not present	C	SRS20996418
NSDE00097	Canada	2022	< 4 w/o	Arthritis and/or lameness	Joint	2	769	stL2764.0	C	SRS20996419
NSDE00098	Canada	2022	≥ 12 w/o	Pericarditis and/or endocarditis	Kidney	1	538	emm gene not present	C	SRS20996420
NSDE00099	Canada	2022	≥ 12 w/o	General decline	Abscess	2	255	emm gene not present	C	SRS20996422
NSDE00100	Canada	2022	< 4 w/o	Arthritis and/or lameness	Bone	1	543	emm gene not present	C	SRS20996423
NSDE00101	Canada	2022	< 4 w/o	Arthritis and/or lameness	Joint	1	538	emm gene not present	C	SRS20996424
NSDE00106	Canada	2022	Unavailable	Unavailable	Kidney	1	790	emm gene not present	C	SRS25281470
NSDE00107	Canada	2022	Unavailable	Unavailable	Meninges	1	766	emm gene not present	C	SRS25281469
NSDE00108	Canada	2022	Unavailable	Unavailable	Heart	1	791	emm gene not present	C	SRS25281468
NSDE00109	Canada	2022	Unavailable	Unavailable	Cartilage	1	766	emm gene not present	C	SRS25281467
NSDE00110	Canada	2022	Unavailable	Unavailable	Lung	2	792	stL2764.0	C	SRS25281466
NSDE00111	Canada	2022	Unavailable	Unavailable	Heart	2	619	stL2764.0	L	SRS25281465
NSDE00112	Canada	2022	Unavailable	Unavailable	Endocardium	1	648	emm gene not present	C	SRS25281464
NSDE00113	Canada	2022	Unavailable	Unavailable	Bone	2	792	stL2764.0	C	SRS25281462
a ST: Sequence Type, as determined by in silico-based multilocus sequence typing.
b SRA: National Center for Biotechnology Information Sequence Read Archive.
