# Supplementary material for: Streptococcus dysgalactiae subsp. equisimilis from Diseased Pigs Are Genetically Distinct from Human Strains and Associated with Multidrug Resistance
Source: Microorganisms. 2025 Dec 19;14(1):9. doi: 10.3390/microorganisms14010009 (PMC12843900; doi:10.3390/microorganisms14010009)
Supplement: Supplementary file 1 [file microorganisms-14-00009-s001.zip › Table-S2.xlsx]

## Sheet: Table S2
Table S2. Additional SDSE genomes included in this study.
Strain name	Host	Country of isolation	Year of isolation	Isolation site	ST a	emm Type	Lancefield Group Type	Reference b	SRA Accession Number c
SDvet10	Pig	Norway	2018	Pleura	234	emm gene not present	C	Porcellato et al., DOI: 10.1038/s41598-021-96710-z	ERS6578760
SDvet13	Pig	Norway	2018	Muscle	590 d	stL2764.0	C	Porcellato et al., DOI: 10.1038/s41598-021-96710-z	ERS5692459
SDvet16	Pig	Norway	2018	Spleen	580 d	stL2764.0	C	Porcellato et al., DOI: 10.1038/s41598-021-96710-z	ERS5692460
SDvet19	Pig	Norway	2018	Brain	535	emm gene not present	C	Porcellato et al., DOI: 10.1038/s41598-021-96710-z	ERS6578761
SDvet21	Pig	Norway	2018	Brain	397	emm gene not present	C	Porcellato et al., DOI: 10.1038/s41598-021-96710-z	ERS6578762
SDvet41	Pig	Norway	2011	Brain	535	emm gene not present	C	Porcellato et al., DOI: 10.1038/s41598-021-96710-z	ERS5692464
NCTC6403	Pig	England	1942 e	Unknown	254	emm gene not present	L	Culture Collections of the United Kingdom Health Security Agency; SRA database	ERS956188
AKSDE4288	Human	USA	Unavailable	Undetermined sterile site	69	stG485.0	C	SRA database	SRS1590010
NORM46	Human	Norway	2018	Blood	20	stG62647.0	C	Porcellato et al., DOI: 10.1038/s41598-021-96710-z	ERS5692442
NORM51	Human	Norway	2018	Blood	20	stG62647.0	C	Porcellato et al., DOI: 10.1038/s41598-021-96710-z	ERS5692446
MGCS36044	Human	France	2018	Undetermined sterile site	20	stG62647.0	C	Beres et al., DOI: 10.1128/spectrum.04550-22	SRS16514088
MGGS36055	Human	France	2018	Undetermined sterile site	17	stC74a.0	G	Beres et al., DOI: 10.1128/spectrum.04550-22	SRS16514089
159	Human	Japan	2001	Unknown	25	stG6.1	C	SRA database	DRS148129
UT_10236	Human	USA	Unavailable	Blood	20	stG62647.0	C	SRA database	SRS17030573
a ST: Sequence Type, as determined in this study by in silico-based multilocus sequence typing.
b The Digital Object Indentifier (DOI) is provided for genomes reported in previous publications.
c SRA: National Center for Biotechnology Information Sequence Read Archive.
d Previously reported as ST338 by Porcellato et al., DOI: 10.1038/s41598-021-96710-z .
e As reported by the Culture Collections of the United Kingdom Health Security Agency (https://www.culturecollections.org.uk/nop/product/streptococcus-dysgalactiae) accessed on November 15, 2025.
