# Supplementary material for: Streptococcus dysgalactiae subsp. equisimilis from Diseased Pigs Are Genetically Distinct from Human Strains and Associated with Multidrug Resistance
Source: Microorganisms. 2025 Dec 19;14(1):9. doi: 10.3390/microorganisms14010009 (PMC12843900; doi:10.3390/microorganisms14010009)
Supplement: Supplementary file 1 [file microorganisms-14-00009-s001.zip › Table-S3.xlsx]

## Sheet: Table S3
Table S3. Genome features of porcine isolates NSDE00108 and NSDE00111 and human strain MGCS36044.
Isolate / Strain ID	Genome size (bp) a	G+C content (%)	Coding Sequences (CDS)					RNA features			Mobile genetic elements
			Total CDS size (bp) b	% CDS c	No. of CDSs	Average CDS length (bp)	CDS G+C content (%)	No. of rRNA genes	No. of tRNA genes	No. of tmRNA genes	No. of prophages	No. of prophage remnants	No. of ICEs d	No. of IMEs e
NSDE00108	2263715	39.55	1970208	87.0343	2200	895.549	40.13	18	67	1	2	1	2	2
NSDE00111	2231670	39.55	1947489	87.266	2109	923.418	40.11	18	67	1	1	1	4	1
MGCS36044	2158391	39.39	1886061	87.3827	2075	908.945	39.92	18	67	1	0	0	3	6
a Data from Beres et al., DOI: 10.1128/spectrum.04550-22, is reported for strain MGCS36044.
b Total number of base pairs annotated as protein-coding sequences.
c Percentage of the genome occupied by protein-coding sequence.
d ICE: Integrative and conjugative element.
e IME: Integrative mobilizable element.
