# Supplementary material for: Streptococcus dysgalactiae subsp. equisimilis from Diseased Pigs Are Genetically Distinct from Human Strains and Associated with Multidrug Resistance
Source: Microorganisms. 2025 Dec 19;14(1):9. doi: 10.3390/microorganisms14010009 (PMC12843900; doi:10.3390/microorganisms14010009)
Supplement: Supplementary file 1 [file microorganisms-14-00009-s001.zip › Table-S4.xlsx]

## Sheet: Table S4
Table S4. Mobile genetic elements (MGEs) identified in porcine isolates NSDE00108 and NSDE00111 and human strain MGCS36044.
Isolate / Strain ID	MGE	MGE chromosomal coordinates		MGE size (bp)
		Start	End
NSDE00108	IME_i1.r2.c	90217	94699	4483
	ICE_TnGBS2	642949	661873	18925
	ICE_Tn1549	1303551	1353481	49931
	IME_i3.r	1321435	1325713	4279
	Prophage 1	1751033	1795350	44318
	Prophage 2	2011692	2050602	38911
	Prophage remnant	2202187	2232116	29930
NSDE00111	IME_i1.r	95299	98049	2751
	ICE_ICESt3_1	313036	327220	14185
	Prophage	702382	746479	44098
	ICE_TnGBS2_1	1081430	1102026	20597
	ICE_TnGBS2_2	1115427	1164664	49238
	ICE_ICESt3_2	2029564	2046508	16945
	Prophage remnant	2153437	2174134	20698
MGCS36044	IME_i1.r	94126	96873	2748
	IME_C0.R1.I	198886	203280	4395
	ICE_ICESt3	273798	298486	24689
	ICE_Tn5252	883019	929062	46044
	IME_i1.r0.c	1021432	1025189	3758
	IME_R2.I	1033763	1036729	2967
	ICE_Tn1549	1340378	1388467	48090
	IME_r8.i	1375521	1387384	11864
	IME_C1.R1.I	2098631	2102731	4101
