# Supplementary material for: Streptococcus dysgalactiae subsp. equisimilis from Diseased Pigs Are Genetically Distinct from Human Strains and Associated with Multidrug Resistance
Source: Microorganisms. 2025 Dec 19;14(1):9. doi: 10.3390/microorganisms14010009 (PMC12843900; doi:10.3390/microorganisms14010009)
Supplement: Supplementary file 1 [file microorganisms-14-00009-s001.zip › Table-S5.xlsx]

## Sheet: Table S5
Table S5. Multilocus sequence typing (MLST) allelic profiles, Sequence Types (STs) and Clonal Complexes (CCs) of SDSE genomes included in this study.
Isolate / Strain ID	Allelic Profile a							ST b	CC c	Notes
	gki	gtr	murI	mutS	recP	xpt	atoB
NSDE00001	30	13	6	30	39	13	29	762	537	Novel ST, new allele combination
NSDE00002	31	34	28	6	39	48	8	538	538
NSDE00003	31	34	28	6	39	48	8	538	538
NSDE00004	30	13	6	28	12	56	33	255	620
NSDE00005	30	13	6	30	12	13	33	338	338
NSDE00006	30	13	6	30	12	13	33	338	338
NSDE00007	30	35	6	30	12	13	67	769	703	Novel ST, novel atoB67 locus
NSDE00008	31	34	28	6	40	48	8	232	538
NSDE00009	30	35	6	30	77	56	29	619	Singleton ST
NSDE00010	31	34	28	6	39	48	8	538	538
NSDE00011	64	33	27	30	64	71	30	541	Singleton ST
NSDE00012	30	13	6	30	12	96	33	540	540
NSDE00013	30	13	6	30	12	96	69	770	540	Novel ST, novel atoB69 locus
NSDE00014	30	13	6	27	39	99	29	763	763	Novel ST, new allele combination
NSDE00015	30	35	6	30	77	56	29	619	Singleton ST
NSDE00016	31	34	28	6	39	48	8	538	538
NSDE00017	30	13	6	28	12	56	33	255	620
NSDE00018	30	35	6	30	77	56	29	619	Singleton ST
NSDE00019	32	13	6	27	39	99	29	543	763
NSDE00020	30	13	6	28	12	56	33	255	620
NSDE00021	30	35	6	30	77	56	29	619	Singleton ST
NSDE00022	30	35	6	30	77	56	29	619	Singleton ST
NSDE00023	30	13	6	28	12	56	33	255	620
NSDE00024	30	33	27	28	91	13	58	771	Singleton ST	Novel ST, novel recP91 locus
NSDE00025	30	13	6	28	12	56	33	255	620
NSDE00026	31	34	28	6	39	48	8	538	538
NSDE00027	30	13	6	28	12	56	33	255	620
NSDE00096	31	64	6	26	12	56	30	766	233	Novel ST, new allele combination
NSDE00097	30	35	6	30	12	13	67	769	703	Novel ST, novel atoB67 locus
NSDE00098	31	34	28	6	39	48	8	538	538
NSDE00099	30	13	6	28	12	56	33	255	620
NSDE00100	32	13	6	27	39	99	29	543	763
NSDE00101	31	34	28	6	39	48	8	538	538
NSDE00106	30	64	6	81	77	56	29	790	Singleton ST	Novel ST, novel mutS81 locus
NSDE00107	31	64	6	26	12	56	30	766	233	Novel ST, new allele combination
NSDE00108	31	33	6	6	12	48	30	791	400	Novel ST, new allele combination
NSDE00109	31	64	6	26	12	56	30	766	233	Novel ST, new allele combination
NSDE00110	30	13	6	6	40	56	8	792	685	Novel ST, new allele combination
NSDE00111	30	35	6	30	77	56	29	619	Singleton ST
NSDE00112	31	64	6	26	12	48	30	648	233
NSDE00113	30	13	6	6	40	56	8	792	685	Novel ST, new allele combination
SDvet10	32	33	27	27	39	48	29	234	234
SDvet13	30	13	64	30	71	13	33	590	Singleton ST	Previuosly reported as ST338
SDvet16	30	13	28	30	12	13	33	580	338	Previuosly reported as ST338
SDvet19	32	33	27	28	39	48	29	535	234
SDvet21	31	33	6	19	12	77	29	397	397
SDvet41	32	33	27	28	39	48	29	535	234
NCTC6403	30	13	6	30	12	13	30	254	338
AKSDE4288	3	9	1	1	4	1	11	69	128
NORM46	3	3	2	8	9	6	6	20	20
NORM51	3	3	2	8	9	6	6	20	20
MGCS36044	3	3	2	8	9	6	6	20	20
MGGS36055	4	4	1	2	17	6	2	17	17
159	3	2	1	5	7	4	3	25	25
UT_10236	3	3	2	8	9	6	6	20	20
a Novel alleles are displayed in red. Alleles of isolates that were reclassified in this study are indicated in light blue.
b Novel STs are displayed in red. STs of isolates that were reclassified in this study are indicated in light blue.
c CCs are defined as sets of STs that are connected through single-locus variants (SLVs). Each CC is named after the predicted founder or subgroup founder ST -- that is, the ST with the largest number of SLV connections within the group. When a CC contains only two related STs, the lower-numbered ST is designated as the CC founder.
