# Supplementary material for: Streptococcus dysgalactiae subsp. equisimilis from Diseased Pigs Are Genetically Distinct from Human Strains and Associated with Multidrug Resistance
Source: Microorganisms. 2025 Dec 19;14(1):9. doi: 10.3390/microorganisms14010009 (PMC12843900; doi:10.3390/microorganisms14010009)
Supplement: Supplementary file 1 [file microorganisms-14-00009-s001.zip › Table-S6.xlsx]

## Sheet: Table S6
Table S6. Screening of 148 virulence-associated genes among porcine and human SDSE genomes a.
Virulence factor				Isolate / Strain ID
Gene	Designation	Accession number	Functional category	NSDE00001	NSDE00002	NSDE00003	NSDE00004	NSDE00005	NSDE00006	NSDE00007	NSDE00008	NSDE00009	NSDE00010	NSDE00011	NSDE00012	NSDE00013	NSDE00014	NSDE00015	NSDE00016	NSDE00017	NSDE00018	NSDE00019	NSDE00020	NSDE00021	NSDE00022	NSDE00023	NSDE00024	NSDE00025	NSDE00026	NSDE00027	NSDE00096	NSDE00097	NSDE00098	NSDE00099	NSDE00100	NSDE00101	NSDE00106	NSDE00107	NSDE00108	NSDE00109	NSDE00110	NSDE00111	NSDE00112	NSDE00113	SDvet10	SDvet13	SDvet16	SDvet19	SDvet21
ssp-5	Agglutinin receptor	WP_000167699	Adherence	+	+	+	+	+	+	-	+	+	+	+	-	-	+	+	+	+	+	-	+	+	+	+	+	+	+	+	+	+	+	+	-	+	+	-	-	-	+	+	-	+	-	-	-	+	+
sspA	Antigen I/II (AgI/II) family of oral streptococcal adhesins	WP_011999747	Adherence	-	-	-	-	-	-	-	-	-	-	-	-	-	-	-	-	-	-	-	-	-	-	-	-	-	-	-	-	-	-	-	-	-	-	-	-	-	-	-	-	-	-	-	-	-	-
sspB	Antigen I/II (AgI/II) family of oral streptococcal adhesins	WP_011999748	Adherence	-	-	-	-	-	-	-	-	-	-	-	-	-	-	-	-	-	-	-	-	-	-	-	-	-	-	-	-	-	-	-	-	-	-	-	-	-	-	-	-	-	-	-	-	-	-
spaP/pac	Antigen I/II (SpaP)	WP_002352221	Adherence	-	-	-	-	-	-	-	-	-	-	-	-	-	-	-	-	-	-	-	-	-	-	-	-	-	-	-	-	-	-	-	-	-	-	-	-	-	-	-	-	-	-	-	-	-	-
cshA	Cell surface hydrophobicity proteins	WP_012000309	Adherence	-	-	-	-	-	-	-	-	-	-	-	-	-	-	-	-	-	-	-	-	-	-	-	-	-	-	-	-	-	-	-	-	-	-	-	-	-	-	-	-	-	-	-	-	-	-
cshB	Cell surface hydrophobicity proteins	WP_012000554	Adherence	-	-	-	-	-	-	-	-	-	-	-	-	-	-	-	-	-	-	-	-	-	-	-	-	-	-	-	-	-	-	-	-	-	-	-	-	-	-	-	-	-	-	-	-	-	-
srr	Cell wall surface anchor family protein	EFY01869	Adherence	-	-	-	-	-	-	-	-	-	-	-	-	-	-	-	-	-	-	-	-	-	-	-	-	-	-	-	-	-	-	-	-	-	-	-	-	-	-	-	-	-	-	-	-	-	-
cbpD	Choline-binding proteins	WP_000698561	Adherence	-	-	-	-	-	-	-	-	-	-	-	-	-	-	-	-	-	-	-	-	-	-	-	-	-	-	-	-	-	-	-	-	-	-	-	-	-	-	-	-	-	-	-	-	-	-
cbpG	Choline-binding proteins	WP_001100136	Adherence	-	-	-	-	-	-	-	-	-	-	-	-	-	-	-	-	-	-	-	-	-	-	-	-	-	-	-	-	-	-	-	-	-	-	-	-	-	-	-	-	-	-	-	-	-	-
lytA	Choline-binding proteins	WP_000405234	Adherence	-	-	-	-	-	-	-	-	-	-	-	-	-	-	-	-	-	-	-	-	-	-	-	-	-	-	-	-	-	-	-	-	-	-	-	-	-	-	-	-	-	-	-	-	-	-
lytB	Choline-binding proteins	AAK75086	Adherence	-	-	-	-	-	-	-	-	-	-	-	-	-	-	-	-	-	-	-	-	-	-	-	-	-	-	-	-	-	-	-	-	-	-	-	-	-	-	-	-	-	-	-	-	-	-
lytC	Choline-binding proteins	ABC75800	Adherence	-	-	-	-	-	-	-	-	-	-	-	-	-	-	-	-	-	-	-	-	-	-	-	-	-	-	-	-	-	-	-	-	-	-	-	-	-	-	-	-	-	-	-	-	-	-
pce/cbpE	Choline-binding proteins	WP_000728269	Adherence	-	-	-	-	-	-	-	-	-	-	-	-	-	-	-	-	-	-	-	-	-	-	-	-	-	-	-	-	-	-	-	-	-	-	-	-	-	-	-	-	-	-	-	-	-	-
pspA	Choline-binding proteins	WP_001035362	Adherence	-	-	-	-	-	-	-	-	-	-	-	-	-	-	-	-	-	-	-	-	-	-	-	-	-	-	-	-	-	-	-	-	-	-	-	-	-	-	-	-	-	-	-	-	-	-
pspC/cbpA	Choline-binding proteins	WP_000458103	Adherence	-	-	-	-	-	-	-	-	-	-	-	-	-	-	-	-	-	-	-	-	-	-	-	-	-	-	-	-	-	-	-	-	-	-	-	-	-	-	-	-	-	-	-	-	-	-
cpa	Collagen binding protein	WP_015055896	Adherence	-	-	-	+	-	+	-	+	-	-	+	-	-	+	-	-	+	-	+	+	-	-	+	+	+	-	+	-	-	-	+	+	-	-	-	+	-	-	-	-	-	+	-	-	+	+
cpbA	Collagen binding protein	WP_012130562	Adherence	-	-	-	-	-	-	-	-	-	-	-	-	-	-	-	-	-	-	-	-	-	-	-	-	-	-	-	-	-	-	-	-	-	-	-	-	-	-	-	-	-	-	-	-	-	-
fbaA	Fibronectin-binding proteins	WP_011285739	Adherence	-	-	-	-	-	-	-	-	-	-	-	-	-	-	-	-	-	-	-	-	-	-	-	-	-	-	-	-	-	-	-	-	-	-	-	-	-	-	-	-	-	-	-	-	-	-
fbp54	Fibronectin-binding proteins	WP_010922232	Adherence	+	+	+	+	+	+	+	+	+	+	+	+	+	+	+	+	+	+	+	+	+	+	+	+	+	+	+	+	+	+	+	+	+	+	+	+	+	+	+	+	+	+	+	+	+	+
fbsA	Fibronectin-binding proteins	WP_000482175	Adherence	-	-	-	-	-	-	-	-	-	-	-	-	-	-	-	-	-	-	-	-	-	-	-	-	-	-	-	-	-	-	-	-	-	-	-	-	-	-	-	-	-	-	-	-	-	-
fbsB	Fibronectin-binding proteins	WP_000743864	Adherence	-	-	-	-	-	-	-	-	-	-	-	-	-	-	-	-	-	-	-	-	-	-	-	-	-	-	-	-	-	-	-	-	-	-	-	-	-	-	-	-	-	-	-	-	-	-
pavA	Fibronectin-binding proteins	WP_000006724	Adherence	-	-	-	-	-	-	-	-	-	-	-	-	-	-	-	-	-	-	-	-	-	-	-	-	-	-	-	-	-	-	-	-	-	-	-	-	-	-	-	-	-	-	-	-	-	-
prtF2	Fibronectin-binding proteins	WP_002987847	Adherence	-	-	-	+	-	+	-	+	-	-	+	-	-	+	-	-	+	-	+	+	-	-	+	+	+	-	+	-	-	-	+	+	-	-	-	+	-	-	-	-	-	+	-	-	+	+
sfbI/prtF1	Fibronectin-binding proteins	WP_011527444	Adherence	-	-	-	-	-	-	-	-	-	-	-	-	-	-	-	-	-	-	-	-	-	-	-	-	-	-	-	-	-	-	-	-	-	-	-	-	-	-	-	-	-	-	-	-	-	-
sfbII/sof	Fibronectin-binding proteins	WP_002991247	Adherence	-	-	-	-	-	-	-	-	-	-	-	-	-	-	-	-	-	-	-	-	-	-	-	-	-	-	-	-	-	-	-	-	-	-	-	-	-	-	-	-	-	-	-	-	-	-
sfbX	Fibronectin-binding proteins	WP_011527785	Adherence	-	-	-	-	-	-	-	-	-	-	-	-	-	-	-	-	-	-	-	-	-	-	-	-	-	-	-	-	-	-	-	-	-	-	-	-	-	-	-	-	-	-	-	-	-	-
fnbA	Fibronectin-binding proteins	Z22150	Adherence	-	-	-	-	-	-	-	-	-	-	-	-	-	-	-	-	-	-	-	-	-	-	-	-	-	-	-	-	-	-	-	-	-	-	-	-	-	-	-	-	-	-	-	-	-	-
fnbB	Fibronectin-binding proteins	Z22151	Adherence	+	+	+	+	+	+	+	+	+	+	+	+	+	+	+	+	+	+	+	+	+	+	+	+	+	+	+	+	+	+	+	+	+	+	+	+	+	+	+	+	+	+	+	+	+	+
grab	Protein G-related alpha 2 macroglobulin-binding protein (GRAB)	WP_010922409	Adherence	-	-	-	-	-	-	-	-	-	-	-	-	-	-	-	-	-	-	-	-	-	-	-	-	-	-	-	-	-	-	-	-	-	-	-	-	-	-	-	-	-	-	-	-	-	-
gbpA	Glucan-binding proteins	WP_002262418	Adherence	-	-	-	-	-	-	-	-	-	-	-	-	-	-	-	-	-	-	-	-	-	-	-	-	-	-	-	-	-	-	-	-	-	-	-	-	-	-	-	-	-	-	-	-	-	-
gbpC	Glucan-binding proteins	WP_002262719	Adherence	-	-	-	-	-	-	-	-	-	-	-	-	-	-	-	-	-	-	-	-	-	-	-	-	-	-	-	-	-	-	-	-	-	-	-	-	-	-	-	-	-	-	-	-	-	-
gbpD	Glucan-binding proteins	WP_002261926	Adherence	-	-	-	-	-	-	-	-	-	-	-	-	-	-	-	-	-	-	-	-	-	-	-	-	-	-	-	-	-	-	-	-	-	-	-	-	-	-	-	-	-	-	-	-	-	-
lmb	Laminin-binding protein	WP_002987954	Adherence	+	+	+	+	+	+	+	+	+	+	+	+	+	+	+	+	+	+	+	+	+	+	+	+	+	+	+	+	+	+	+	+	+	+	+	+	+	+	+	+	+	+	+	+	+	+
mrp	Muramidase-released protein	YP_001198119	Adherence	-	-	-	-	-	-	-	-	-	-	-	-	-	-	-	-	-	-	-	-	-	-	-	-	-	-	-	-	-	-	-	-	-	-	-	-	-	-	-	-	-	-	-	-	-	-
sag0645	Pilus island 1	WP_000777402	Adherence	+	+	+	-	+	-	+	-	+	+	-	+	+	-	+	+	-	+	-	-	+	+	-	-	-	+	-	+	+	+	-	-	+	+	+	-	+	+	+	+	+	-	+	+	-	-
sag0646	Pilus island 1	WP_000815035	Adherence	-	-	-	-	-	-	-	-	-	-	-	-	-	-	-	-	-	-	-	-	-	-	-	-	-	-	-	-	-	-	-	-	-	-	-	-	-	-	-	-	-	-	-	-	-	-
srtC1	Pilus island 1	WP_000529914	Adherence	+	+	+	-	+	-	+	-	+	+	-	+	+	-	+	+	-	+	-	-	+	+	-	-	-	+	-	+	+	+	-	-	+	+	+	-	+	+	+	+	+	-	+	+	-	-
srtC2	Pilus island 1	WP_000746885	Adherence	+	+	+	-	+	-	+	-	+	+	-	+	+	-	+	+	-	+	-	-	+	+	-	-	-	+	-	+	+	+	-	-	+	+	+	-	+	+	+	+	+	-	+	+	-	-
sag0648	Pilus island 1	WP_001868236	Adherence	-	-	-	-	-	-	-	-	-	-	-	-	-	-	-	-	-	-	-	-	-	-	-	-	-	-	-	-	-	-	-	-	-	-	-	-	-	-	-	-	-	-	-	-	-	-
pilA	Pilus island 2	WP_001233997	Adherence	-	-	-	-	-	-	-	-	-	-	-	-	-	-	-	-	-	-	-	-	-	-	-	-	-	-	-	-	-	-	-	-	-	-	-	-	-	-	-	-	-	-	-	-	-	-
pilB	Pilus island 2	WP_000822370	Adherence	-	-	-	-	-	-	-	-	-	-	-	-	-	-	-	-	-	-	-	-	-	-	-	-	-	-	-	-	-	-	-	-	-	-	-	-	-	-	-	-	-	-	-	-	-	-
pilC	Pilus island 2	WP_000723817	Adherence	-	-	-	-	-	-	-	-	-	-	-	-	-	-	-	-	-	-	-	-	-	-	-	-	-	-	-	-	-	-	-	-	-	-	-	-	-	-	-	-	-	-	-	-	-	-
srtC3	Pilus island 2	WP_000850398	Adherence	-	-	-	-	-	-	-	-	-	-	-	-	-	-	-	-	-	-	-	-	-	-	-	-	-	-	-	-	-	-	-	-	-	-	-	-	-	-	-	-	-	-	-	-	-	-
srtC4	Pilus island 2	WP_000508996	Adherence	-	-	-	-	-	-	-	-	-	-	-	-	-	-	-	-	-	-	-	-	-	-	-	-	-	-	-	-	-	-	-	-	-	-	-	-	-	-	-	-	-	-	-	-	-	-
M6_RS05900	R6 surface protein	WP_148180005	Adherence	-	-	-	-	-	-	-	-	-	-	-	-	-	-	-	-	-	-	-	-	-	-	-	-	-	-	-	-	-	-	-	-	-	-	-	-	-	-	-	-	-	-	-	-	-	-
gspB	Serine-rich surface glycoproteins	AAL13053	Adherence	-	-	-	-	-	-	-	-	-	-	-	-	-	-	-	-	-	-	-	-	-	-	-	-	-	-	-	-	-	-	-	-	-	-	-	-	-	-	-	-	-	-	-	-	-	-
hsa	Serine-rich surface glycoproteins	ABV10391.1	Adherence	-	-	-	-	-	-	-	-	-	-	-	-	-	-	-	-	-	-	-	-	-	-	-	-	-	-	-	-	-	-	-	-	-	-	-	-	-	-	-	-	-	-	-	-	-	-
srtA	Sortase A	WP_000078847	Adherence	-	-	-	-	-	-	-	-	-	-	-	-	-	-	-	-	-	-	-	-	-	-	-	-	-	-	-	-	-	-	-	-	-	-	-	-	-	-	-	-	-	-	-	-	-	-
sclA	Streptococcal collagen-like proteins	WP_010922693	Adherence	-	-	-	-	-	-	-	-	-	-	-	-	-	-	-	-	-	-	-	-	-	-	-	-	-	-	-	-	-	-	-	-	-	-	-	-	-	-	-	-	-	-	-	-	-	-
sclB	Streptococcal collagen-like proteins	WP_011285510	Adherence	-	-	-	-	-	-	-	-	-	-	-	-	-	-	-	-	-	-	-	-	-	-	-	-	-	-	-	-	-	-	-	-	-	-	-	-	-	-	-	-	-	-	-	-	-	-
gtfB	Streptococcal glucosyltransferases	WP_002352268	Adherence	-	-	-	-	-	-	-	-	-	-	-	-	-	-	-	-	-	-	-	-	-	-	-	-	-	-	-	-	-	-	-	-	-	-	-	-	-	-	-	-	-	-	-	-	-	-
gtfC	Streptococcal glucosyltransferases	WP_002352269	Adherence	-	-	-	-	-	-	-	-	-	-	-	-	-	-	-	-	-	-	-	-	-	-	-	-	-	-	-	-	-	-	-	-	-	-	-	-	-	-	-	-	-	-	-	-	-	-
gtfD	Streptococcal glucosyltransferases	WP_002352262	Adherence	-	-	-	-	-	-	-	-	-	-	-	-	-	-	-	-	-	-	-	-	-	-	-	-	-	-	-	-	-	-	-	-	-	-	-	-	-	-	-	-	-	-	-	-	-	-
gtfG	Streptococcal glucosyltransferases	WP_041789547	Adherence	-	-	-	-	-	-	-	-	-	-	-	-	-	-	-	-	-	-	-	-	-	-	-	-	-	-	-	-	-	-	-	-	-	-	-	-	-	-	-	-	-	-	-	-	-	-
slrA	Streptococcal lipoprotein rotamase A	WP_000731916	Adherence	-	-	-	-	-	-	-	-	-	-	-	-	-	-	-	-	-	-	-	-	-	-	-	-	-	-	-	-	-	-	-	-	-	-	-	-	-	-	-	-	-	-	-	-	-	-
plr/gapA	Streptococcal plasmin receptor/GAPDH	WP_002986042	Adherence	+	+	+	+	+	+	+	+	+	+	+	+	+	+	+	+	+	+	+	+	+	+	+	+	+	+	+	+	+	+	+	+	+	+	+	+	+	+	+	+	+	+	+	+	+	+
gapC	Streptococcal plasmin receptor/GAPDH	X97788	Adherence	+	+	+	+	+	+	+	+	+	+	+	+	+	+	+	+	+	+	+	+	+	+	+	+	+	+	+	+	+	+	+	+	+	+	+	+	+	+	+	+	+	+	+	+	+	+
wapA	Wall-associated protein A	WP_002262850	Adherence	-	-	-	-	-	-	-	-	-	-	-	-	-	-	-	-	-	-	-	-	-	-	-	-	-	-	-	-	-	-	-	-	-	-	-	-	-	-	-	-	-	-	-	-	-	-
rrgA	RlrA islet	WP_000757844	Adherence	-	-	-	-	-	-	-	-	-	-	-	-	-	-	-	-	-	-	-	-	-	-	-	-	-	-	-	-	-	-	-	-	-	-	-	-	-	-	-	-	-	-	-	-	-	-
rrgB	RlrA islet	WP_000836217	Adherence	-	-	-	-	-	-	-	-	-	-	-	-	-	-	-	-	-	-	-	-	-	-	-	-	-	-	-	-	-	-	-	-	-	-	-	-	-	-	-	-	-	-	-	-	-	-
rrgC	RlrA islet	WP_010963222	Adherence	-	-	-	-	-	-	-	-	-	-	-	-	-	-	-	-	-	-	-	-	-	-	-	-	-	-	-	-	-	-	-	-	-	-	-	-	-	-	-	-	-	-	-	-	-	-
srtB	RlrA islet	WP_000241147	Adherence	-	-	-	-	-	-	-	-	-	-	-	-	-	-	-	-	-	-	-	-	-	-	-	-	-	-	-	-	-	-	-	-	-	-	-	-	-	-	-	-	-	-	-	-	-	-
srtC	RlrA islet	WP_000370514	Adherence	-	-	-	-	-	-	-	-	-	-	-	-	-	-	-	-	-	-	-	-	-	-	-	-	-	-	-	-	-	-	-	-	-	-	-	-	-	-	-	-	-	-	-	-	-	-
srtD	RlrA islet	WP_000091735	Adherence	-	-	-	-	-	-	-	-	-	-	-	-	-	-	-	-	-	-	-	-	-	-	-	-	-	-	-	-	-	-	-	-	-	-	-	-	-	-	-	-	-	-	-	-	-	-
endoS	Endoglycosidase S	WP_011285695	Enzyme	+	+	+	+	+	+	+	+	+	+	+	+	+	+	+	+	+	+	+	+	+	+	+	+	+	+	+	+	+	+	+	+	+	+	+	+	+	+	+	+	+	+	+	+	+	+
hyl	Hyaluronidase	WP_001193713	Enzyme	+	+	+	+	+	+	+	+	+	+	+	+	+	+	+	+	+	+	+	+	+	+	+	+	+	+	+	+	+	+	+	+	+	+	+	+	+	+	+	+	+	+	+	+	+	+
hylA	Hyaluronidase	WP_010922241	Enzyme	-	-	-	-	-	-	-	-	-	-	-	-	-	-	-	-	-	-	-	-	-	-	-	-	-	-	-	-	-	-	-	-	-	-	-	-	-	-	-	-	-	-	-	-	-	-
hylB	Hyaluronidase	WP_000403417	Enzyme	-	+	+	+	-	-	-	+	-	+	+	-	-	+	-	+	+	-	+	+	-	-	+	-	+	+	+	+	-	+	+	+	+	-	-	+	-	+	-	+	+	+	-	-	+	+
hylP	Hyaluronidase	WP_002988439	Enzyme	+	-	-	-	-	-	+	-	+	-	-	-	-	+	+	-	-	+	+	-	+	+	-	+	+	+	-	-	-	-	-	+	+	+	-	+	+	-	+	-	+	-	+	-	+	-
hysA	Hyaluronidase	WP_001193686	Enzyme	-	-	-	-	-	-	-	-	-	-	-	-	-	-	-	-	-	-	-	-	-	-	-	-	-	-	-	-	-	-	-	-	-	-	-	-	-	-	-	-	-	-	-	-	-	-
nanA	Neuraminidase A	WP_014632427	Enzyme	+	+	+	-	-	-	-	+	-	+	+	-	-	+	-	+	-	-	+	-	-	-	-	+	-	+	-	+	-	+	-	+	+	+	+	-	+	-	-	+	-	+	-	-	+	+
eno	Streptococcal enolase	WP_000022832	Enzyme	+	+	+	+	+	+	+	+	+	+	+	+	+	+	+	+	+	+	+	+	+	+	+	+	+	+	+	+	+	+	+	+	+	+	+	+	+	+	+	+	+	+	+	+	+	+
slaA	Streptococcal phospholipase A2	WP_011054727	Enzyme	-	-	-	-	-	-	-	-	-	-	-	-	-	-	-	-	-	-	-	-	-	-	-	-	-	-	-	-	-	-	-	-	-	-	-	-	-	-	-	-	-	-	-	-	-	-
spnA	Nuclease A	WP_010922113	Immune Evasion	+	+	+	+	+	+	+	+	+	+	+	+	+	+	+	+	+	+	+	+	+	+	+	+	+	+	+	+	+	+	+	+	+	-	-	+	-	-	+	-	-	+	+	+	+	+
spdB/mf1	Mitogenic factor 1	WP_010922721	Immune Evasion	-	-	-	-	-	-	-	-	-	-	-	-	-	-	-	-	-	-	-	-	-	-	-	-	-	-	-	-	-	-	-	-	-	-	-	-	-	-	-	-	-	-	-	-	-	-
spd1/mf2	Mitogenic factor 2	ABF33663	Immune Evasion	-	-	-	-	-	-	-	-	-	-	-	-	-	-	-	-	-	-	-	-	-	-	-	-	-	-	-	-	-	-	-	-	-	-	-	-	-	-	-	-	-	-	-	-	-	-
spd3/mf3	Mitogenic factor 3	WP_011285611	Immune Evasion	-	-	-	-	+	-	-	+	-	-	-	-	-	-	-	-	+	-	-	-	-	-	-	-	-	-	-	+	-	-	-	-	-	-	-	-	-	-	-	-	-	-	-	-	-	-
spd4/mf4	Mitogenic factor 4	WP_002983479	Immune Evasion	-	-	-	-	-	-	-	-	-	-	-	-	-	-	-	-	-	-	-	-	-	-	-	-	-	-	-	-	-	-	-	-	-	-	-	-	-	-	-	-	-	-	-	-	-	-
sda1	Streptodornase 1	WP_011018105	Immune Evasion	+	+	+	+	+	-	+	+	+	+	-	+	+	-	+	+	+	+	-	+	+	+	+	+	+	-	+	+	+	+	+	-	+	+	+	+	+	+	+	-	+	+	+	-	+	-
sda2	Streptodornase 2	WP_002988811	Immune Evasion	+	+	+	-	+	-	-	-	-	+	-	-	-	-	-	+	+	-	-	-	-	-	-	+	-	-	-	-	-	+	-	-	+	+	+	+	+	-	-	-	-	-	-	-	-	-
sdn	Streptodornase-alpha	WP_048901986	Immune Evasion	+	-	-	+	-	-	+	+	+	-	-	+	+	-	+	-	+	+	-	+	+	+	+	-	+	-	+	+	+	-	+	-	-	-	-	+	-	+	+	-	+	+	+	-	+	+
hasA	Capsule_hyaluronan synthase	WP_011285768	Immune Evasion	-	-	-	-	-	-	-	-	-	-	-	-	-	-	-	-	-	-	-	-	-	-	-	-	-	-	-	-	-	-	-	-	-	-	-	-	-	-	-	-	-	-	-	-	-	-
hasB	Capsule_UDP-glucose 6-dehydrogenase	WP_009880737	Immune Evasion	-	-	-	-	-	-	-	-	-	-	-	-	-	-	-	-	-	-	-	-	-	-	-	-	-	-	-	-	-	-	-	-	-	-	-	-	-	-	-	-	-	-	-	-	-	-
hasC	Capsule_UTP--glucose-1-phosphate uridylyltransferase	WP_010922799	Immune Evasion	+	+	+	+	+	+	+	+	+	+	+	+	+	+	+	+	+	+	+	+	+	+	+	+	+	+	+	+	+	+	+	+	+	+	+	+	+	+	+	+	+	+	+	+	+	+
sic	Complement-mediated lysis inhibitor Sic	WP_011285742	Immune Evasion	-	-	-	-	-	-	-	-	-	-	-	-	-	-	-	-	-	-	-	-	-	-	-	-	-	-	-	-	-	-	-	-	-	-	-	-	-	-	-	-	-	-	-	-	-	-
gsic	Streptococcal inhibitor of complement-mediated cell lysis	AB508817	Immune Evasion	-	-	-	-	-	-	-	-	-	-	-	-	-	-	-	-	-	-	-	-	-	-	-	-	-	-	-	-	-	-	-	-	-	-	-	-	-	-	-	-	-	-	-	-	-	-
galE3	Polysaccharide capsule (Bacillus)	ACJ81640	Immune Evasion	+	+	+	+	+	+	+	+	+	+	+	+	+	+	+	+	+	+	+	+	+	+	+	+	+	+	+	+	+	+	+	+	+	+	+	+	+	+	+	+	+	+	+	+	+	+
spg	IgG-binding protein G	Y00428	Immune Evasion	+	+	+	+	+	+	+	+	+	+	+	+	+	+	+	+	+	+	+	+	+	+	+	+	+	+	+	+	+	+	+	+	+	+	+	+	+	+	+	+	+	+	+	+	+	+
mig	Streptococcal surface protein	Z29666	Immune Evasion	+	+	+	+	+	+	+	+	+	+	+	-	-	+	+	+	+	+	+	+	+	+	+	+	+	+	+	+	+	+	+	+	+	+	+	+	+	+	+	+	+	+	+	+	+	+
mag	Mag protein	L27798	Immune Evasion	+	+	+	+	+	+	+	+	+	+	+	-	-	+	+	+	+	+	+	+	+	+	+	+	+	+	+	+	+	+	+	+	+	+	+	+	+	+	+	+	+	+	+	+	+	+
bca	Alpha C protein	WP_000489955	Immunoreactive antigen	-	-	-	-	-	-	-	-	-	-	-	-	-	-	-	-	-	-	-	-	-	-	-	-	-	-	-	-	-	-	-	-	-	-	-	-	-	-	-	-	-	-	-	-	-	-
alp2	Alpha-like protein	WP_000489962	Immunoreactive antigen	-	-	-	-	-	-	-	-	-	-	-	-	-	-	-	-	-	-	-	-	-	-	-	-	-	-	-	-	-	-	-	-	-	-	-	-	-	-	-	-	-	-	-	-	-	-
cba	Beta C protein	WP_000477136	Immunoreactive antigen	-	-	-	-	-	-	-	-	-	-	-	-	-	-	-	-	-	-	-	-	-	-	-	-	-	-	-	-	-	-	-	-	-	-	-	-	-	-	-	-	-	-	-	-	-	-
rib	Surface protein Rib	WP_000489923	Immunoreactive antigen	-	-	-	+	-	-	-	-	+	-	-	+	+	-	+	-	+	-	-	+	+	+	+	-	+	-	+	+	-	-	+	-	-	+	+	-	+	+	+	+	+	-	-	+	-	-
sip	Surface immunogenic protein	WP_000783420	Immunoreactive antigen	-	-	-	-	-	-	-	-	-	-	-	-	-	-	-	-	-	-	-	-	-	-	-	-	-	-	-	-	-	-	-	-	-	-	-	-	-	-	-	-	-	-	-	-	-	-
piaA	Pneumococcal iron acquisition	WP_000790743	Iron uptake	-	-	-	-	-	-	-	-	-	-	-	-	-	-	-	-	-	-	-	-	-	-	-	-	-	-	-	-	-	-	-	-	-	-	-	-	-	-	-	-	-	-	-	-	-	-
piuA	Pneumococcal iron uptake	WP_000858264	Iron uptake	-	-	-	-	-	-	-	-	-	-	-	-	-	-	-	-	-	-	-	-	-	-	-	-	-	-	-	-	-	-	-	-	-	-	-	-	-	-	-	-	-	-	-	-	-	-
psaA	Pneumococcal surface antigen A / Metal binding protein SloC	WP_004218965	Manganese uptake	+	+	+	+	+	+	+	+	+	+	+	+	+	+	+	+	+	+	+	+	+	+	+	+	+	+	+	+	+	+	+	+	+	+	+	+	+	+	+	+	+	+	+	+	+	+
cppA	C3-degrading protease	WP_002983053	Protease	+	+	+	+	+	+	+	+	+	+	+	+	+	+	+	+	+	+	+	+	+	+	+	+	+	+	+	+	+	+	+	+	+	+	+	+	+	+	+	+	+	+	+	+	+	+
scpA/scpB	C5a peptidase	WP_011285740	Protease	+	+	+	+	+	+	+	+	+	+	+	+	+	+	+	+	+	+	+	+	+	+	+	+	+	+	+	+	+	+	+	+	+	+	+	+	+	+	+	+	+	+	+	+	+	+
scpA_2	S8 family serine peptidase	SUN48961	Protease	+	+	+	+	+	+	+	+	+	+	+	+	+	+	+	+	+	+	+	+	+	+	+	+	+	+	+	+	+	+	+	+	+	+	+	+	+	+	+	+	+	+	+	+	+	+
epf	Extracellular factor	YP_001197547	Protease	-	-	-	-	-	-	-	-	-	-	-	-	-	-	-	-	-	-	-	-	-	-	-	-	-	-	-	-	-	-	-	-	-	-	-	-	-	-	-	-	-	-	-	-	-	-
ideS/mac	IgG-endopeptidase	WP_010922160	Protease	-	-	-	-	-	-	-	-	-	-	-	-	-	-	-	-	-	-	-	-	-	-	-	-	-	-	-	-	-	-	-	-	-	-	-	-	-	-	-	-	-	-	-	-	-	-
iga	IgA1 protease	WP_000417180	Protease	-	-	-	-	-	-	-	-	-	-	-	-	-	-	-	-	-	-	-	-	-	-	-	-	-	-	-	-	-	-	-	-	-	-	-	-	-	-	-	-	-	-	-	-	-	-
htrA/degP	Serine protease	WP_002994926	Protease	+	+	+	+	+	+	+	+	+	+	+	+	+	+	+	+	+	+	+	+	+	+	+	+	+	+	+	+	+	+	+	+	+	+	+	+	+	+	+	+	+	+	+	+	+	+
speB	SpeB/cysteine proteinase	WP_010922720	Protease	-	-	-	-	-	-	-	-	-	-	-	-	-	-	-	-	-	-	-	-	-	-	-	-	-	-	-	-	-	-	-	-	-	-	-	-	-	-	-	-	-	-	-	-	-	-
ska	Streptokinase A	WP_010922690	Protease	-	-	-	-	-	-	-	-	-	-	-	-	-	-	-	-	-	-	-	-	-	-	-	-	-	-	-	-	-	-	-	-	-	-	-	-	-	-	-	-	-	-	-	-	-	-
skc_pig	Streptokinase C-Pig	AF104300	Protease	+	+	+	+	+	+	+	+	+	+	+	+	+	+	+	+	+	+	+	+	+	+	+	+	+	+	+	+	+	+	+	+	+	+	+	+	+	+	+	+	+	+	+	+	+	+
tig/ropA	Trigger factor	WP_011054989	Protease	+	+	+	+	+	+	+	+	+	+	+	+	+	+	+	+	+	+	+	+	+	+	+	+	+	+	+	+	+	+	+	+	+	+	+	+	+	+	+	+	+	+	+	+	+	+
zmpB	Zinc metalloproteinase	WP_000472995	Protease	-	-	-	-	-	-	-	-	-	-	-	-	-	-	-	-	-	-	-	-	-	-	-	-	-	-	-	-	-	-	-	-	-	-	-	-	-	-	-	-	-	-	-	-	-	-
zmpC	Zinc metalloproteinase	WP_000088129	Protease	-	-	-	-	-	-	-	-	-	-	-	-	-	-	-	-	-	-	-	-	-	-	-	-	-	-	-	-	-	-	-	-	-	-	-	-	-	-	-	-	-	-	-	-	-	-
smeZ	Mitogenic exotoxin Z	WP_010922705	Superantigen	-	-	-	-	-	-	-	-	-	-	-	-	-	-	-	-	-	-	-	-	-	-	-	-	-	-	-	-	-	-	-	-	-	-	-	-	-	-	-	-	-	-	-	-	-	-
speA	Streptococcal pyrogenic exotoxin A	X03929	Superantigen	-	+	-	-	-	-	-	-	-	-	-	-	-	-	-	-	+	-	-	-	-	-	-	-	-	-	-	-	-	-	-	-	-	-	-	-	-	+	-	-	-	-	-	-	-	-
speC	Streptococcal pyrogenic exotoxin C	M35514	Superantigen	-	+	+	-	-	-	-	-	-	+	-	-	-	-	-	+	-	-	-	-	-	-	-	+	-	-	-	-	-	+	-	-	+	-	-	-	-	-	-	-	-	+	-	-	+	-
speG	Streptococcal pyrogenic exotoxin G	AF124499	Superantigen	-	-	-	-	-	-	-	-	+	-	-	+	+	-	+	-	-	+	-	-	+	+	-	-	-	-	-	-	-	-	-	-	-	-	-	-	+	-	+	-	-	-	+	-	-	-
speH	Streptococcal pyrogenic exotoxin H	GQ923921	Superantigen	+	+	+	+	+	+	+	+	+	+	+	+	+	+	+	+	+	+	+	+	+	+	+	+	+	+	+	+	+	+	+	+	+	+	+	+	+	+	+	+	+	+	+	+	+	+
speI	Streptococcal pyrogenic exotoxin I	AE004092	Superantigen	-	-	-	-	-	-	-	-	-	-	-	-	-	-	-	-	-	-	-	-	-	-	-	-	-	-	-	-	-	-	-	-	-	-	-	-	-	-	-	-	-	-	-	-	-	-
speJ	Streptococcal pyrogenic exotoxin J	WP_010921949	Superantigen	-	-	-	-	-	-	-	-	-	-	-	-	-	-	-	-	-	-	-	-	-	-	-	-	-	-	-	-	-	-	-	-	-	-	-	-	-	-	-	-	-	-	-	-	-	-
speK	Streptococcal pyrogenic exotoxin K	WP_011054728	Superantigen	-	-	-	-	-	-	-	-	-	-	-	-	-	-	-	-	-	-	-	-	-	-	-	-	-	-	-	-	-	-	-	-	-	-	-	-	-	-	-	-	-	-	-	-	-	-
speL	Streptococcal pyrogenic exotoxin L	WP_011017837	Superantigen	-	-	-	-	-	-	-	-	-	-	-	-	-	-	-	-	-	-	-	-	-	-	-	-	-	-	-	-	-	-	-	-	-	-	-	-	-	-	-	-	-	-	-	-	-	-
speM	Streptococcal pyrogenic exotoxin M	AJ560765	Superantigen	-	-	-	-	-	-	-	-	-	-	-	-	-	-	-	-	-	-	-	-	-	-	-	-	-	-	-	-	-	-	-	-	-	-	-	-	-	-	-	-	-	-	-	-	-	-
speN	Streptococcal pyrogenic exotoxin N	KC906584	Superantigen	-	-	-	-	-	-	-	-	-	-	-	-	-	-	-	-	-	-	-	-	-	-	-	-	-	-	-	-	-	-	-	-	-	-	-	-	-	-	-	-	-	-	-	-	-	-
speO	Streptococcal pyrogenic exotoxin O	KC906582	Superantigen	-	-	-	-	-	-	-	-	-	-	-	-	-	-	-	-	-	-	-	-	-	-	-	-	-	-	-	-	-	-	-	-	-	-	-	-	-	-	-	-	-	-	-	-	-	-
speP	Streptococcal pyrogenic exotoxin P	KC906583	Superantigen	-	-	-	-	-	-	-	-	-	-	-	-	-	-	-	-	-	-	-	-	-	-	-	-	-	-	-	-	-	-	-	-	-	-	-	-	-	-	-	-	-	-	-	-	-	-
speQ	Streptococcal pyrogenic exotoxin Q	BK010649	Superantigen	-	-	-	-	-	-	-	-	-	-	-	-	-	-	-	-	-	-	-	-	-	-	-	-	-	-	-	-	-	-	-	-	-	-	-	-	-	-	-	-	-	-	-	-	-	-
speR	Streptococcal pyrogenic exotoxin R	BK010661	Superantigen	-	-	-	-	-	-	-	-	-	-	-	-	-	-	-	-	-	-	-	-	-	-	-	-	-	-	-	-	-	-	-	-	-	-	-	-	-	-	-	-	-	-	-	-	-	-
ssa	Streptococcal superantigen	U48792	Superantigen	-	-	-	-	-	-	-	-	-	-	-	-	-	-	-	-	-	-	-	-	-	-	-	-	-	-	-	-	-	-	-	-	-	-	-	-	-	-	-	-	-	-	-	-	-	-
nga	Nicotine adenine dinucleotide glycohydrolase	AAK33265	Toxin	-	-	-	-	-	-	-	-	-	-	-	-	-	-	-	-	-	-	-	-	-	-	-	-	-	-	-	-	-	-	-	-	-	-	-	-	-	-	-	-	-	-	-	-	-	-
spyA	ADP-ribosyltransferase SpyA	WP_010921944	Toxin	-	-	-	-	-	-	-	-	-	-	-	-	-	-	-	-	-	-	-	-	-	-	-	-	-	-	-	-	-	-	-	-	-	-	-	-	-	-	-	-	-	-	-	-	-	-
acpC	Beta-hemolysin/cytolysin	WP_000611493	Toxin	-	-	-	-	-	-	-	-	-	-	-	-	-	-	-	-	-	-	-	-	-	-	-	-	-	-	-	-	-	-	-	-	-	-	-	-	-	-	-	-	-	-	-	-	-	-
cylA	Beta-hemolysin/cytolysin	WP_000403526	Toxin	-	-	-	-	-	-	-	-	-	-	-	-	-	-	-	-	-	-	-	-	-	-	-	-	-	-	-	-	-	-	-	-	-	-	-	-	-	-	-	-	-	-	-	-	-	-
cylB	Beta-hemolysin/cytolysin	WP_000462408	Toxin	-	-	-	-	-	-	-	-	-	-	-	-	-	-	-	-	-	-	-	-	-	-	-	-	-	-	-	-	-	-	-	-	-	-	-	-	-	-	-	-	-	-	-	-	-	-
cylD	Beta-hemolysin/cytolysin	WP_000859501	Toxin	-	-	-	-	-	-	-	-	-	-	-	-	-	-	-	-	-	-	-	-	-	-	-	-	-	-	-	-	-	-	-	-	-	-	-	-	-	-	-	-	-	-	-	-	-	-
cylE	Beta-hemolysin/cytolysin	WP_000650743	Toxin	-	-	-	-	-	-	-	-	-	-	-	-	-	-	-	-	-	-	-	-	-	-	-	-	-	-	-	-	-	-	-	-	-	-	-	-	-	-	-	-	-	-	-	-	-	-
cylF	Beta-hemolysin/cytolysin	WP_001092618	Toxin	-	-	-	-	-	-	-	-	-	-	-	-	-	-	-	-	-	-	-	-	-	-	-	-	-	-	-	-	-	-	-	-	-	-	-	-	-	-	-	-	-	-	-	-	-	-
cylG	Beta-hemolysin/cytolysin	WP_000861303	Toxin	-	-	-	-	-	-	-	-	-	-	-	-	-	-	-	-	-	-	-	-	-	-	-	-	-	-	-	-	-	-	-	-	-	-	-	-	-	-	-	-	-	-	-	-	-	-
cylI	Beta-hemolysin/cytolysin	WP_000118223	Toxin	-	-	-	-	-	-	-	-	-	-	-	-	-	-	-	-	-	-	-	-	-	-	-	-	-	-	-	-	-	-	-	-	-	-	-	-	-	-	-	-	-	-	-	-	-	-
cylJ	Beta-hemolysin/cytolysin	WP_000033002	Toxin	-	-	-	-	-	-	-	-	-	-	-	-	-	-	-	-	-	-	-	-	-	-	-	-	-	-	-	-	-	-	-	-	-	-	-	-	-	-	-	-	-	-	-	-	-	-
cylK	Beta-hemolysin/cytolysin	WP_001068960	Toxin	-	-	-	-	-	-	-	-	-	-	-	-	-	-	-	-	-	-	-	-	-	-	-	-	-	-	-	-	-	-	-	-	-	-	-	-	-	-	-	-	-	-	-	-	-	-
cylX	Beta-hemolysin/cytolysin	WP_000533775	Toxin	-	-	-	-	-	-	-	-	-	-	-	-	-	-	-	-	-	-	-	-	-	-	-	-	-	-	-	-	-	-	-	-	-	-	-	-	-	-	-	-	-	-	-	-	-	-
cylZ	Beta-hemolysin/cytolysin	WP_000164166	Toxin	-	-	-	-	-	-	-	-	-	-	-	-	-	-	-	-	-	-	-	-	-	-	-	-	-	-	-	-	-	-	-	-	-	-	-	-	-	-	-	-	-	-	-	-	-	-
cfa/cfb	CAMP factor	WP_011285556	Toxin	-	-	-	-	-	-	-	-	-	-	-	-	-	-	-	-	-	-	-	-	-	-	-	-	-	-	-	-	-	-	-	-	-	-	-	-	-	-	-	-	-	-	-	-	-	-
ply	Pneumolysin	WP_001284361	Toxin	-	-	-	-	-	-	-	-	-	-	-	-	-	-	-	-	-	-	-	-	-	-	-	-	-	-	-	-	-	-	-	-	-	-	-	-	-	-	-	-	-	-	-	-	-	-
slo	Streptolysin O	WP_011285365	Toxin	-	-	-	-	-	-	-	-	-	-	-	-	-	-	-	-	-	-	-	-	-	-	-	-	-	-	-	-	-	-	-	-	-	-	-	-	-	-	-	-	-	-	-	-	-	-
sag	Streptolysin S	AF067649	Toxin	+	+	+	+	+	+	+	+	+	+	+	+	+	+	+	+	+	+	+	+	+	+	+	+	+	+	+	+	+	+	+	+	+	-	-	+	-	-	+	-	-	+	+	+	+	+
sil	Streptococcal invasion locus	KF188416	Toxin	+	+	+	+	+	+	+	+	+	+	+	-	-	+	+	+	+	+	+	+	+	+	+	+	+	+	+	+	+	+	+	+	+	+	+	+	+	+	+	+	+	+	+	+	+	+
sly	Suilysin	YP_001198769	Toxin	-	-	-	-	-	-	-	-	-	-	-	-	-	-	-	-	-	-	-	-	-	-	-	-	-	-	-	-	-	-	-	-	-	-	-	-	-	-	-	-	-	-	-	-	-	-
ndk	Nucleoside diphosphate kinase (Mycobacterium)	WP_003412592	Phagosome arresting	+	+	+	+	+	+	+	+	+	+	+	+	+	+	+	+	+	+	+	+	+	+	+	+	+	+	+	+	+	+	+	+	+	+	+	+	+	+	+	+	+	+	+	+	+	+
a Presence (+) indicates that the gene was detected using Blastn against the reference sequence with default parameters; absence (–) indicates no detectable hit under these settings.
[truncated: 9 more columns]
