# Supplementary material for: Streptococcus dysgalactiae subsp. equisimilis from Diseased Pigs Are Genetically Distinct from Human Strains and Associated with Multidrug Resistance
Source: Microorganisms. 2025 Dec 19;14(1):9. doi: 10.3390/microorganisms14010009 (PMC12843900; doi:10.3390/microorganisms14010009)
Supplement: Supplementary file 1 [file microorganisms-14-00009-s001.zip › Table-S7.xlsx]

## Sheet: Table S7
Table S7. Prevalence of virulence factors among porcine and human SDSE genomes included in this study.
Virulence factor				Porcine SDSE							Human SDSE (n =7 )		p value a
				Clade 1 (n = 23)		Clade 2 (n = 25)		All clades (n = 48)		p value a	No. of isolates	Percentage
Gene	Designation	Accession number	Functional category	No. of isolates	Percentage	No. of isolates	Percentage	No. of isolates	Percentage
ssp-5	Agglutinin receptor	WP_000167699	Adherence	15	65.2	20	80	35	72.9		4	57.1
cpa	Collagen binding protein	WP_015055896	Adherence	11	47.8	8	32	19	39.6		5	71.4
fbp54	Fibronectin-binding proteins	WP_010922232	Adherence	23	100	25	100	48	100		7	100
prtF2	Fibronectin-binding proteins	WP_002987847	Adherence	11	47.8	8	32	19	39.6		4	57.1
sfbI/prtF1	Fibronectin-binding proteins	WP_011527444	Adherence	0	0	0	0	0	0		1	14.3
fnbA	Fibronectin-binding proteins	Z22150	Adherence	0	0	1	4	1	2.1		0	0
fnbB	Fibronectin-binding proteins	Z22151	Adherence	23	100	25	100	48	100		7	100
lmb	Laminin-binding protein	WP_002987954	Adherence	23	100	25	100	48	100		7	100
sag0645	Pilus island 1	WP_000777402	Adherence	12	52.2	17	68	29	60.4		7	100
sag0646	Pilus island 1	WP_000815035	Adherence	0	0	0	0	0	0		7	100	< 0.0001
srtC1	Pilus island 1	WP_000529914	Adherence	12	52.2	17	68	29	60.4		7	100
srtC2	Pilus island 1	WP_000746885	Adherence	12	52.2	17	68	29	60.4		7	100
sag0648	Pilus island 1	WP_001868236	Adherence	0	0	0	0	0	0		6	85.7	< 0.0001
plr/gapA	Streptococcal plasmin receptor/GAPDH	WP_002986042	Adherence	23	100	25	100	48	100		7	100
gapC	Streptococcal plasmin receptor/GAPDH	X97788	Adherence	23	100	25	100	48	100		7	100
endoS	Endoglycosidase S	WP_011285695	Enzyme	23	100	25	100	48	100		0	0	< 0.0001
hyl	Hyaluronidase	WP_001193713	Enzyme	23	100	25	100	48	100		7	100
hylB	Hyaluronidase	WP_000403417	Enzyme	19	82.6	9	36	28	58.3	< 0.01	6	85.7
hylP	Hyaluronidase	WP_002988439	Enzyme	10	43.5	11	44	21	43.8		0	0	< 0.05
nanA	Neuraminidase A	WP_014632427	Enzyme	22	95.7	1	4	23	47.9	< 0.0001	0	0	< 0.05
eno	Streptococcal enolase	WP_000022832	Enzyme	23	100	25	100	48	100		7	100
spnA	Nuclease A	WP_010922113	Immune Evasion	19	82.6	23	92	42	87.5		7	100
spd3/mf3	Mitogenic factor 3	WP_011285611	Immune Evasion	2	8.7	2	8	4	8.3		0	0
sda1	Streptodornase 1	WP_011018105	Immune Evasion	16	69.6	22	88	38	79.2		0	0	< 0.0001
sda2	Streptodornase 2	WP_002988811	Immune Evasion	11	47.8	3	12	14	29.2	< 0.05	0	0
sdn	Streptodornase-alpha	WP_048901986	Immune Evasion	7	30.4	21	84	28	58.3	< 0.001	0	0	< 0.01
hasC	Capsule_UTP--glucose-1-phosphate uridylyltransferase	WP_010922799	Immune Evasion	23	100	25	100	48	100		7	100
gsic	Streptococcal inhibitor of complement-mediated cell lysis	AB508817	Immune Evasion	0	0	0	0	0	0		2	28.6	< 0.05
galE3	Polysaccharide capsule (Bacillus)	ACJ81640	Immune Evasion	23	100	24	96	47	97.9		7	100
spg	IgG-binding protein G	Y00428	Immune Evasion	23	100	25	100	48	100		7	100
mig	Streptococcal surface protein	Z29666	Immune Evasion	23	100	23	92	46	95.8		7	100
mag	Mag protein	L27798	Immune Evasion	23	100	23	92	46	95.8		7	100
rib	Surface protein Rib	WP_000489923	Immunoreactive antigen	5	21.7	18	72	23	47.9	< 0.001	0	0	< 0.05
psaA	Pneumococcal surface antigen A / Metal binding protein SloC	WP_004218965	Manganese uptake	23	100	25	100	48	100		7	100
cppA	C3-degrading protease	WP_002983053	Protease	23	100	25	100	48	100		7	100
scpA/scpB	C5a peptidase	WP_011285740	Protease	23	100	25	100	48	100		7	100
scpA_2	S8 family serine peptidase	SUN48961	Protease	23	100	25	100	48	100		7	100
htrA/degP	Serine protease	WP_002994926	Protease	23	100	25	100	48	100		7	100
tig/ropA	Trigger factor	WP_011054989	Protease	23	100	25	100	48	100		7	100
ska	Streptokinase A	WP_010922690	Protease	0	0	0	0	0	0		7	100	< 0.0001
skc_pig	Streptokinase C_Pig	AF104300	Protease	23	100	25	100	48	100		0	0	< 0.0001
nga	Nicotine adenine dinucleotide glycohydrolase	AAK33265	Toxin	0	0	0	0	0	0		7	100	< 0.0001
slo	Streptolysin O	WP_011285365	Toxin	0	0	0	0	0	0		7	100	< 0.0001
sag	Streptolysin S	AF067649	Toxin	19	82.6	23	92	42	87.5		7	100
speA	Streptococcal pyrogenic exotoxin A	X03929	Superantigen	1	4.3	2	8	3	6.3		2	28.6
speC	Streptococcal pyrogenic exotoxin C	M35514	Superantigen	9	39.1	0	0	9	18.8	< 0.001	0	0
speG	Streptococcal pyrogenic exotoxin G	AF124499	Superantigen	1	4.3	10	40	11	22.9	< 0.01	5	71.4	< 0.05
speH	Streptococcal pyrogenic exotoxin H	GQ923921	Superantigen	23	100	25	100	48	100		7	100
ndk	Nucleoside diphosphate kinase (Mycobacterium)	WP_003412592	Phagosome arresting	23	100	25	100	48	100		7	100
a Only statistically significant results are presented.
