# Supplementary material for: Streptococcus dysgalactiae subsp. equisimilis from Diseased Pigs Are Genetically Distinct from Human Strains and Associated with Multidrug Resistance
Source: Microorganisms. 2025 Dec 19;14(1):9. doi: 10.3390/microorganisms14010009 (PMC12843900; doi:10.3390/microorganisms14010009)
Supplement: Supplementary file 1 [file microorganisms-14-00009-s001.zip › Table-S8.xlsx]

## Sheet: Table S8
Table S8. Screening of 58 virulence regulators genes among porcine and human SDSE genomes a.
Virulence regulator				Isolate / Strain ID
Gene b	Designation	Accession number	Type of regulator	NSDE00001	NSDE00002	NSDE00003	NSDE00004	NSDE00005	NSDE00006	NSDE00007	NSDE00008	NSDE00009	NSDE00010	NSDE00011	NSDE00012	NSDE00013	NSDE00014	NSDE00015	NSDE00016	NSDE00017	NSDE00018	NSDE00019	NSDE00020	NSDE00021	NSDE00022	NSDE00023	NSDE00024	NSDE00025	NSDE00026	NSDE00027	NSDE00096	NSDE00097	NSDE00098	NSDE00099	NSDE00100	NSDE00101	NSDE00106	NSDE00107	NSDE00108	NSDE00109	NSDE00110	NSDE00111	NSDE00112	NSDE00113	SDvet10	SDvet13	SDvet16	SDvet19	SDvet21
covR	TCS DNA-binding response regulator	WEQ87992	Global	+	+	+	+	+	+	+	+	+	+	+	+	+	+	+	+	+	+	+	+	+	+	+	+	+	+	+	+	+	+	+	+	+	+	+	+	+	+	+	+	+	+	+	+	+	+
covS	TCS sensor kinase Covs	WEQ87993	Global	+	+	+	+	+	+	+	+	+	+	+	+	+	+	+	+	+	+	+	+	+	+	+	+	+	+	+	+	+	+	+	+	+	+	+	+	+	+	+	+	+	+	+	+	+	+
rocA	Transcriptional regulator	CCI63230	Global	+	+	+	+	+	+	+	+	+	+	+	+	+	+	+	+	+	+	+	+	+	+	+	+	+	+	+	+	+	+	+	+	+	+	+	+	+	+	+	+	+	+	+	+	+	+
liaR/yvqC	Two-component response regulator	SUN50491	Global	+	+	+	+	+	+	+	+	+	+	+	+	+	+	+	+	+	+	+	+	+	+	+	+	+	+	+	+	+	+	+	+	+	+	+	+	+	+	+	+	+	+	+	+	+	+
liaS/yvqE	Two-component sensor protein	SUN50492	Global	+	+	+	+	+	+	+	+	+	+	+	+	+	+	+	+	+	+	+	+	+	+	+	+	+	+	+	+	+	+	+	+	+	+	+	+	+	+	+	+	+	+	+	+	+	+
liaF/yvqF	Transporter	SUN50494	Global	+	+	+	+	+	+	+	+	+	+	+	+	+	+	+	+	+	+	+	+	+	+	+	+	+	+	+	+	+	+	+	+	+	+	+	+	+	+	+	+	+	+	+	+	+	+
rofA	Pilus transcriptional regulator	WEQ87753	Global	-	-	-	-	-	-	-	-	-	-	-	-	-	-	-	-	-	-	-	-	-	-	-	-	-	-	-	-	-	-	-	-	-	-	-	-	-	-	-	-	-	-	-	-	-	-
nra	Transcriptional regulator	WP_002994074	Global	-	-	-	-	-	-	-	-	-	-	-	-	-	-	-	-	-	-	-	-	-	-	-	-	-	-	-	-	-	-	-	-	-	-	-	-	-	-	-	-	-	-	-	-	-	-
ralp3	RofA-like transcriptional regulator	GEE05415	Global	-	-	-	-	-	-	-	-	-	-	-	-	-	-	-	-	-	-	-	-	-	-	-	-	-	-	-	-	-	-	-	-	-	-	-	-	-	-	-	-	-	-	-	-	-	-
ralp4/rivR	Trans-acting positive regulator	VDC38454	Global	-	-	-	-	-	-	-	-	-	-	-	-	-	-	-	-	-	-	-	-	-	-	-	-	-	-	-	-	-	-	-	-	-	-	-	-	-	-	-	-	-	-	-	-	-	-
ccpA	Catabolite control protein A	WP_002985680	Metabolite-responsive	+	+	+	+	+	+	+	+	+	+	+	+	+	+	+	+	+	+	+	+	+	+	+	+	+	+	+	+	+	+	+	+	+	+	+	+	+	+	+	+	+	+	+	+	+	+
lacD.1	Tagatose 1,6-diphosphate aldolase	GEE05220	Metabolite-responsive	-	-	-	-	-	-	-	-	-	-	-	-	-	-	-	-	-	-	-	-	-	-	-	-	-	-	-	-	-	-	-	-	-	-	-	-	-	-	-	-	-	-	-	-	-	-
mga	Virulence factor transcriptional regulator	AAY20993	Metabolite-responsive	-	-	-	-	-	-	-	-	-	-	-	-	-	-	-	-	-	-	-	-	-	-	-	-	-	-	-	-	-	-	-	-	-	-	-	-	-	-	-	-	-	-	-	-	-	-
licT	Transcription antiterminator, BglG family	AAZ51092	Metabolite-responsive	-	+	+	-	-	-	-	+	-	+	+	-	-	+	-	+	-	-	+	-	-	-	-	+	-	+	-	+	-	+	-	+	+	-	+	+	+	-	-	+	-	+	-	-	+	+
bglP	PTS system, beta-glucoside-specific IIABC component	AAZ51093	Metabolite-responsive	-	+	+	-	-	-	-	+	-	+	+	-	-	+	-	+	-	-	+	-	-	-	-	+	-	+	-	+	-	+	-	+	+	-	+	+	+	-	-	+	-	+	-	-	+	+
bglB	6-phospho-beta-glucosidase	AAZ51094	Metabolite-responsive	-	+	+	-	-	-	-	+	-	+	+	-	-	+	-	+	-	-	+	-	-	-	-	+	-	+	-	+	-	+	-	+	+	-	+	+	+	-	-	+	-	+	-	-	+	+
rsh (relA/spoT)	Pyrophosphokinase (p)ppGpp synthetase protein	ANC24565	Metabolite-responsive	+	+	+	+	+	+	+	+	+	+	+	+	+	+	+	+	+	+	+	+	+	+	+	+	+	+	+	+	+	+	+	+	+	+	+	+	+	+	+	+	+	+	+	+	+	+
codY	Transcriptional repressor protein	ANC24404	Metabolite-responsive	+	+	+	+	+	+	+	+	+	+	+	+	+	+	+	+	+	+	+	+	+	+	+	+	+	+	+	+	+	+	+	+	+	+	+	+	+	+	+	+	+	+	+	+	+	+
rny	Ribonuclease (Y)	WEQ89197	Metabolite-responsive	+	+	+	+	+	+	+	+	+	+	+	+	+	+	+	+	+	+	+	+	+	+	+	+	+	+	+	+	+	+	+	+	+	+	+	+	+	+	+	+	+	+	+	+	+	+
vicR	TCS DNA-binding response regulator	WEQ88161	Metabolic control	+	+	+	+	+	+	+	+	+	+	+	+	+	+	+	+	+	+	+	+	+	+	+	+	+	+	+	+	+	+	+	+	+	+	+	+	+	+	+	+	+	+	+	+	+	+
vicK	TCS signal transduction sensor kinase	WEQ88162	Metabolic control	+	+	+	+	+	+	+	+	+	+	+	+	+	+	+	+	+	+	+	+	+	+	+	+	+	+	+	+	+	+	+	+	+	+	+	+	+	+	+	+	+	+	+	+	+	+
vicX	Zinc-dependent hydrolase protein	WEQ88163	Metabolic control	+	+	+	+	+	+	+	+	+	+	+	+	+	+	+	+	+	+	+	+	+	+	+	+	+	+	+	+	+	+	+	+	+	+	+	+	+	+	+	+	+	+	+	+	+	+
mtsR	Metal-dependent transcriptional regulator	WEQ88081	Metabolic control	+	+	+	+	+	+	+	+	+	+	+	+	+	+	+	+	+	+	+	+	+	+	+	+	+	+	+	+	+	+	+	+	+	+	+	+	+	+	+	+	+	+	+	+	+	+
perR	Peroxide-responsive transcriptional repressor	WEQ89502	Metabolic control	+	+	+	+	+	+	+	+	+	+	+	+	+	+	+	+	+	+	+	+	+	+	+	+	+	+	+	+	+	+	+	+	+	+	+	+	+	+	+	+	+	+	+	+	+	+
ciaH	TCS sensor histidine kinase protein	WEQ88712	Metabolic control	+	+	+	+	+	+	+	+	+	+	+	+	+	+	+	+	+	+	+	+	+	+	+	+	+	+	+	+	+	+	+	+	+	+	+	+	+	+	+	+	+	+	+	+	+	+
ciaR	TCS DNA-binding response regulator protein	WEQ88713	Metabolic control	+	+	+	+	+	+	+	+	+	+	+	+	+	+	+	+	+	+	+	+	+	+	+	+	+	+	+	+	+	+	+	+	+	+	+	+	+	+	+	+	+	+	+	+	+	+
perR*	Peroxide-responsive transcriptional repressor	WEQ89502	Host/Environment-responsive	+	+	+	+	+	+	+	+	+	+	+	+	+	+	+	+	+	+	+	+	+	+	+	+	+	+	+	+	+	+	+	+	+	+	+	+	+	+	+	+	+	+	+	+	+	+
ciaH*	TCS sensor histidine kinase protein	WEQ88712	Host/Environment-responsive	+	+	+	+	+	+	+	+	+	+	+	+	+	+	+	+	+	+	+	+	+	+	+	+	+	+	+	+	+	+	+	+	+	+	+	+	+	+	+	+	+	+	+	+	+	+
ciaR*	TCS DNA-binding response regulator protein	WEQ88713	Host/Environment-responsive	+	+	+	+	+	+	+	+	+	+	+	+	+	+	+	+	+	+	+	+	+	+	+	+	+	+	+	+	+	+	+	+	+	+	+	+	+	+	+	+	+	+	+	+	+	+
srv	Transcription regulator, crp family	AAX72674	Host/Environment-responsive	-	-	-	-	-	-	-	-	-	-	-	-	-	-	-	-	-	-	-	-	-	-	-	-	-	-	-	-	-	-	-	-	-	-	-	-	-	-	-	-	-	-	-	-	-	-
rgg2/mutR*	Putative positive transcriptional regulator	ACI60748	Host/Environment-responsive	-	-	-	-	-	-	-	-	-	-	-	-	-	-	-	-	-	-	-	-	-	-	-	-	-	-	-	-	-	-	-	-	-	-	-	-	-	-	-	-	-	-	-	-	-	-
rgg3*	Putative positive regulator	ACI60781	Host/Environment-responsive	-	-	-	-	-	-	-	-	-	-	-	-	-	-	-	-	-	-	-	-	-	-	-	-	-	-	-	-	-	-	-	-	-	-	-	-	-	-	-	+	-	-	-	-	-	-
rgg1/ropB	Rgg-like transcription regulator	ACI61944	Host/Environment-responsive	-	-	-	-	-	-	-	-	-	-	-	-	-	-	-	-	-	-	-	-	-	-	-	-	-	-	-	-	-	-	-	-	-	-	-	-	-	-	-	-	-	-	-	-	-	-
rgg2/mutR	Putative positive transcriptional regulator	ACI60748	Host/Environment-responsive	-	-	-	-	-	-	-	-	-	-	-	-	-	-	-	-	-	-	-	-	-	-	-	-	-	-	-	-	-	-	-	-	-	-	-	-	-	-	-	-	-	-	-	-	-	-
rgg3	Putative positive regulator	ACI60781	Host/Environment-responsive	-	-	-	-	-	-	-	-	-	-	-	-	-	-	-	-	-	-	-	-	-	-	-	-	-	-	-	-	-	-	-	-	-	-	-	-	-	-	-	+	-	-	-	-	-	-
rgg4/comR	Transcriptional regulator, Cro/CI family	ACI60395	Host/Environment-responsive	-	-	-	-	-	-	-	-	-	-	-	-	-	-	-	-	-	-	-	-	-	-	-	-	-	-	-	-	-	-	-	-	-	-	-	-	-	-	-	-	-	-	-	-	-	-
silA	Response regulator	ACT32369	Host/Environment-responsive	+	+	+	+	+	+	+	-	+	+	+	-	-	+	+	+	+	+	+	+	+	+	+	+	+	+	+	+	+	+	+	+	+	+	+	+	+	+	+	+	+	+	+	+	+	+
silB	Histidine kinase	ACT32370	Host/Environment-responsive	+	+	+	+	+	+	+	-	+	+	+	-	-	+	+	+	+	+	+	+	+	+	+	+	+	+	+	+	+	+	+	+	+	+	+	+	+	+	+	+	+	+	+	+	+	+
silC	Virulence associated peptide	ACT32371	Host/Environment-responsive	+	+	+	+	+	+	+	+	+	+	+	-	-	+	+	+	+	+	+	+	+	+	+	+	+	+	+	+	+	+	+	+	+	+	+	+	+	+	+	+	+	+	+	+	+	+
silCR	Signaling peptide	ACT32372	Host/Environment-responsive	+	+	+	+	+	+	+	+	+	+	+	-	-	+	+	+	+	+	+	+	+	+	+	+	+	+	+	+	+	+	+	+	+	+	+	+	+	+	+	+	+	+	+	+	+	+
silD	ABC transporter	ACT32373	Host/Environment-responsive	+	+	+	+	+	+	+	+	+	+	+	-	-	+	+	+	+	+	+	+	+	+	+	+	+	+	+	+	+	+	+	+	+	+	+	+	+	+	+	+	+	+	+	+	+	+
silE	ABC transporter	ACT32374	Host/Environment-responsive	+	+	+	+	+	+	+	+	+	+	+	-	-	+	+	+	+	+	+	+	+	+	+	+	+	+	+	+	+	+	+	+	+	+	+	+	+	+	+	+	+	+	+	+	+	+
trxS	TCS sensor histidine kinase	WEQ89154	Host/Environment-responsive	+	+	+	+	+	+	+	+	+	+	+	+	+	+	+	+	+	+	+	+	+	+	+	+	+	+	+	+	+	+	+	+	+	+	+	+	+	+	+	+	+	+	+	+	+	+
trxR	TCS DNA-binding response regulator protein	WEQ89153	Host/Environment-responsive	+	+	+	+	+	+	+	+	+	+	+	+	+	+	+	+	+	+	+	+	+	+	+	+	+	+	+	+	+	+	+	+	+	+	+	+	+	+	+	+	+	+	+	+	+	+
pepO	Oligoendopeptidase O	BAN94540	Host/Environment-responsive	+	+	+	+	+	+	+	+	+	+	+	+	+	+	+	+	+	+	+	+	+	+	+	+	+	+	+	+	+	+	+	+	+	+	+	+	+	+	+	+	+	+	+	+	+	+
spoV	Streptococcal peptide	AAM78739	Host/Environment-responsive	-	-	-	-	-	-	-	-	-	-	-	-	-	-	-	-	-	-	-	-	-	-	-	-	-	-	-	-	-	-	-	-	-	-	-	-	-	-	-	-	-	-	-	-	-	-
fasX	Infernal predicted noncoding RNA	MGCS36044_03866	Host/Environment-responsive	+	+	+	+	+	+	+	+	+	+	+	+	+	+	+	+	+	+	+	+	+	+	+	+	+	+	+	+	+	+	+	+	+	+	+	+	+	+	+	+	+	+	+	+	+	+
fasA	Signal transduction response regulator protein	WEQ83221	Host/Environment-responsive	+	+	+	+	+	+	+	+	+	+	+	+	+	+	+	+	+	+	+	+	+	+	+	+	+	+	+	+	+	+	+	+	+	+	+	+	+	+	+	+	+	+	+	+	+	+
fasC	Signal transduction sensor histidine kinase protein	WEQ83222	Host/Environment-responsive	+	+	+	+	+	+	+	+	+	+	+	+	+	+	+	+	+	+	+	+	+	+	+	+	+	+	+	+	+	+	+	+	+	+	+	+	+	+	+	+	+	+	+	+	+	+
fasB	Signal transduction sensor histidine kinase protein	WEQ83223	Host/Environment-responsive	+	+	+	+	+	+	+	+	+	+	+	+	+	+	+	+	+	+	+	+	+	+	+	+	+	+	+	+	+	+	+	+	+	+	+	+	+	+	+	+	+	+	+	+	+	+
sptR	Sptr-like TCS DNA-binding response regulator	WEQ88463	Host/Environment-responsive	-	-	-	-	-	-	-	-	-	-	-	-	-	-	-	-	-	-	-	-	-	-	-	-	-	-	-	-	-	-	-	-	-	-	-	-	-	-	-	-	-	-	-	-	-	-
sptS	Spts-like TCS sensor histidine kinase	WEQ88464	Host/Environment-responsive	-	-	-	-	-	-	-	-	-	-	-	-	-	-	-	-	-	-	-	-	-	-	-	-	-	-	-	-	-	-	-	-	-	-	-	-	-	-	-	-	-	-	-	-	-	-
salA	Salivaricin lantibiotic sala	QJC39027	Host/Environment-responsive	-	-	-	-	-	-	-	-	-	-	-	-	-	-	-	-	-	-	-	-	-	-	-	-	-	-	-	-	-	-	-	-	-	-	-	-	-	-	-	-	-	-	-	-	-	-
salB	Lantibiotic modifying enzyme protein	QJC39028	Host/Environment-responsive	-	-	-	-	-	-	-	-	-	-	-	-	-	-	-	-	-	-	-	-	-	-	-	-	-	-	-	-	-	-	-	-	-	-	-	-	-	-	-	-	-	-	-	-	-	-
salT	Salivaricin biosysnthesis double-glycine type export protein	QJC39029	Host/Environment-responsive	-	-	-	-	-	-	-	-	-	-	-	-	-	-	-	-	-	-	-	-	-	-	-	-	-	-	-	-	-	-	-	-	-	-	-	-	-	-	-	-	-	-	-	-	-	-
salX	Salivaricin biosysnthesis ABC transport system atpase component	QJC39030	Host/Environment-responsive	-	-	-	-	-	-	-	-	-	-	-	-	-	-	-	-	-	-	-	-	-	-	-	-	-	-	-	-	-	-	-	-	-	-	-	-	-	-	-	-	-	-	-	-	-	-
salY	Salivaricin biosysnthesis ABC transport system permease component	QJC39031	Host/Environment-responsive	-	-	-	-	-	-	-	-	-	-	-	-	-	-	-	-	-	-	-	-	-	-	-	-	-	-	-	-	-	-	-	-	-	-	-	-	-	-	-	-	-	-	-	-	-	-
salK	Salivaricin biosynthesis TCS signal transduction sensory kinase protein	QJC39032	Host/Environment-responsive	-	-	-	-	-	-	-	-	-	-	-	-	-	-	-	-	-	-	-	-	-	-	-	-	-	-	-	-	-	-	-	-	-	-	-	-	-	-	-	-	-	-	-	-	-	-
salR	Salvaricin biosynthesis TCS response regulator	QJC39033	Host/Environment-responsive	-	-	-	-	-	-	-	-	-	-	-	-	-	-	-	-	-	-	-	-	-	-	-	-	-	-	-	-	-	-	-	-	-	-	-	-	-	-	-	-	-	-	-	-	-	-
malR	Maltose operon transcriptional repressor	WEQ88877	Host/Environment-responsive	+	+	+	+	+	+	+	+	+	+	+	+	+	+	+	+	+	+	+	+	+	+	+	+	+	+	+	+	+	+	+	+	+	+	+	+	+	+	+	+	+	+	+	+	+	+
ihk	TCS signal transduction histidine kinase sensor	WEQ88604	Host/Environment-responsive	-	-	-	-	-	-	-	-	-	-	-	-	-	-	-	-	-	-	-	-	-	-	-	-	-	-	-	-	-	-	-	-	-	-	-	-	-	-	-	-	-	-	-	-	-	-
irr	TCS signal transduction DNA-binding response regulator	WEQ88603	Host/Environment-responsive	-	-	-	-	-	-	-	-	-	-	-	-	-	-	-	-	-	-	-	-	-	-	-	-	-	-	-	-	-	-	-	-	-	-	-	-	-	-	-	-	-	-	-	-	-	-
covR*	TCS DNA-binding response regulator	WEQ87992	Host/Environment-responsive	+	+	+	+	+	+	+	+	+	+	+	+	+	+	+	+	+	+	+	+	+	+	+	+	+	+	+	+	+	+	+	+	+	+	+	+	+	+	+	+	+	+	+	+	+	+
covS*	TCS sensor kinase covs	WEQ87993	Host/Environment-responsive	+	+	+	+	+	+	+	+	+	+	+	+	+	+	+	+	+	+	+	+	+	+	+	+	+	+	+	+	+	+	+	+	+	+	+	+	+	+	+	+	+	+	+	+	+	+
msmR	Transcriptional regulatory protein	ABM66482	Host/Environment-responsive	-	-	-	+	-	+	-	+	-	-	+	-	-	+	-	-	+	+	+	+	-	-	+	+	+	-	+	-	-	-	+	+	-	-	-	+	-	-	-	-	-	+	-	-	+	+
fasX*	Infernal predicted noncoding RNA	AAZ50826	Host/Environment-responsive	+	+	+	+	+	+	+	+	+	+	+	+	+	+	+	+	+	+	+	+	+	+	+	+	+	+	+	+	+	+	+	+	+	+	+	+	+	+	+	+	+	+	+	+	+	+
a Presence (+) indicates that the gene was detected using Blastn against the reference sequence with default parameters; absence (–) indicates no detectable hit under these settings.
b Eight regulators marked with an asterisk (*) appeared in more than one functional category, reflecting overlapping functional roles.
[truncated: 9 more columns]
