# Supplementary material for: Streptococcus dysgalactiae subsp. equisimilis from Diseased Pigs Are Genetically Distinct from Human Strains and Associated with Multidrug Resistance
Source: Microorganisms. 2025 Dec 19;14(1):9. doi: 10.3390/microorganisms14010009 (PMC12843900; doi:10.3390/microorganisms14010009)
Supplement: Supplementary file 1 [file microorganisms-14-00009-s001.zip › Table-S9.xlsx]

## Sheet: Table S9
Table S9. Prevalence of virulence regulators among porcine and human SDSE genomes included in this study
Virulence regulator						Porcine strains (n=48)							Human strains (n=7)		p value b
						Clade 1 (n=23)		Clade 2 (n=25)		All clades (n = 48)		p value b	No. of isolates	Percentage
Gene a	Designation	Accession number	Functional category			No. of isolates	Percentage	No. of isolates	Percentage	No. of isolates	Percentage
covR	TCS DNA-binding response regulator	WEQ87992	Master regulators	CovR/S		23	100	25	100	48	100		7	100
covS	TCS sensor kinase CovS	WEQ87993				23	100	25	100	48	100		7	100
rocA	Transcriptional regulator	CCI63230		RocA		23	100	25	100	48	100		7	100
liaR/yvqC	Two-component response regulator	SUN50491		LiaS/F/R		23	100	25	100	48	100		7	100
liaS/yvqE	Two-component sensor protein	SUN50492				23	100	25	100	48	100		7	100
liaF/yvqF	Transporter	SUN50494				23	100	25	100	48	100		7	100
rofA	Pilus transcriptional regulator	WEQ87753		RofA-like proteins (RALPs)		0	0	0	0	0	0		7	100	< 0.0001
nra	Transcriptional regulator	WP_002994074				0	0	0	0	0	0		0	0
ralp3	RofA-like transcriptional regulator	GEE05415				0	0	0	0	0	0		0	0
ralp4/rivR	Trans-acting positive regulator	VDC38454				0	0	0	0	0	0		0	0
ccpA	Catabolite control protein A	WP_002985680	Metabolite-responsive regulators	Carbohydrate catabolite regulation		23	100	25	100	48	100		7	100
lacD.1	Tagatose 1,6-diphosphate aldolase	GEE05220				0	0	0	0	0	0		0	0
mga	Virulence factor transcriptional regulator	AAY20993				0	0	0	0	0	0		0	0
licT	Transcription antiterminator, BglG family	AAZ51092		Phosphoenolpyruvate Phosphotransferase System (PTS) regulation		22	95.6522	0	0	22	45.8333	< 0.0001	7	100	< 0.05
bglP	PTS system, beta-glucoside-specific IIABC component	AAZ51093				22	95.6522	0	0	22	45.8333	< 0.0001	7	100	< 0.05
bglB	6-phospho-beta-glucosidase	AAZ51094				22	95.6522	0	0	22	45.8333	< 0.0001	7	100	< 0.05
rsh (relA/spoT)	Pyrophosphokinase (p)ppGpp synthetase protein	ANC24565		Amino acid and nitrogen availability		23	100	25	100	48	100		7	100
codY	Transcriptional repressor protein	ANC24404				23	100	25	100	48	100		7	100
rny	Ribonuclease (Y)	WEQ89197				23	100	25	100	48	100		7	100
vicR	TCS DNA-binding response regulator	WEQ88161	Metabolic-control regulators	VicR/S		23	100	25	100	48	100		7	100
vicK	TCS signal transduction sensor kinase	WEQ88162				23	100	25	100	48	100		7	100
vicX	Zinc-dependent hydrolase protein	WEQ88163				23	100	25	100	48	100		7	100
mtsR	Metal-dependent transcriptional regulator	WEQ88081		MtsR		23	100	25	100	48	100		7	100
perR	Peroxide-responsive transcriptional repressor	WEQ89502		PerR		23	100	25	100	48	100		7	100
ciaH	TCS sensor histidine kinase protein	WEQ88712		CiaH/R		23	100	25	100	48	100		7	100
ciaR	TCS DNA-binding response regulator protein	WEQ88713				23	100	25	100	48	100		7	100
perR*	Peroxide-responsive transcriptional repressor	WEQ89502	Host/environment responsive regulators	Oxidative and Acid Stress	PerR	23	100	25	100	48	100		7	100
ciaH*	TCS sensor histidine kinase protein	WEQ88712			CiaH/R	23	100	25	100	48	100		7	100
ciaR*	TCS DNA-binding response regulator protein	WEQ88713				23	100	25	100	48	100		7	100
srv	Transcription regulator, crp family	AAX72674		Biofilm regulation	Srv	0	0	0	0	0	0		0	0
rgg2/mutR*	Putative positive transcriptional regulator	ACI60748			Rgg2/3	0	0	0	0	0	0		0	0
rgg3*	Putative positive regulator	ACI60781				1	4.34783	0	0	1	2.08333		0	0
rgg1/ropB	Rgg-like transcription regulator	ACI61944		Growth phase/ quorum sensing	RRNPP family	0	0	0	0	0	0		0	0
rgg2/mutR	Putative positive transcriptional regulator	ACI60748				0	0	0	0	0	0		0	0
rgg3	Putative positive regulator	ACI60781				1	4.34783	0	0	1	2.08333		0	0
rgg4/comR	Transcriptional regulator, Cro/CI family	ACI60395				0	0	0	0	0	0		0	0
silA	Response regulator	ACT32369			Streptococcal invasion locus (Sil)	22	95.6522	23	92	45	93.75		6	85.7143
silB	Histidine kinase	ACT32370				22	95.6522	23	92	45	93.75		6 c	85.7143
silC	Virulence associated peptide	ACT32371				23	100	23	92	46	95.8333		6	85.7143
silCR	Signaling peptide	ACT32372				23	100	23	92	46	95.8333		6	85.7143
silD	ABC transporter	ACT32373				23	100	23	92	46	95.8333		6	85.7143
silE	ABC transporter	ACT32374				23	100	23	92	46	95.8333		6	85.7143
trxS	TCS sensor histidine kinase	WEQ89154			TrxSR	23	100	25	100	48	100		7	100
trxR	TCS DNA-binding response regulator protein	WEQ89153				23	100	25	100	48	100		7	100
pepO	Oligoendopeptidase O	BAN94540			PepO	23	100	25	100	48	100		7	100
spoV	Streptococcal peptide	AAM78739			SpoV	0	0	0	0	0	0		3	42.8571	< 0.01
fasX	Infernal predicted noncoding RNA	MGCS36044_03866			FasBCA/X	23	100	25	100	48	100		7	100
fasA	Signal transduction response regulator protein	WEQ83221				23	100	25	100	48	100		7	100
fasC	Signal transduction sensor histidine kinase protein	WEQ83222				23	100	25	100	48	100		7	100
fasB	Signal transduction sensor histidine kinase protein	WEQ83223				23	100	25	100	48	100		7	100
sptR	SptR-like TCS DNA-binding response regulator	WEQ88463		Saliva	SptR/S	0	0	0	0	0	0		6	85.7143	< 0.0001
sptS	SptS-like TCS sensor histidine kinase	WEQ88464				0	0	0	0	0	0		6	85.7143	< 0.0001
salA	Salivaricin lantibiotic SalA	QJC39027			Salivaricin	0	0	0	0	0	0		1	14.2857
salB	lantibiotic modifying enzyme protein	QJC39028				0	0	0	0	0	0		1	14.2857
salT	Salivaricin biosysnthesis double-glycine type export protein	QJC39029				0	0	0	0	0	0		1	14.2857
salX	Salivaricin biosysnthesis ABC transport system ATPase component	QJC39030				0	0	0	0	0	0		1	14.2857
salY	Salivaricin biosysnthesis ABC transport system permease component	QJC39031				0	0	0	0	0	0		1	14.2857
salK	Salivaricin biosynthesis TCS signal transduction sensory kinase protein	QJC39032				0	0	0	0	0	0		1	14.2857
salR	Salvaricin biosynthesis TCS response regulator	QJC39033				0	0	0	0	0	0		1	14.2857
malR	Maltose operon transcriptional repressor	WEQ88877			MalR	23	100	25	100	48	100		7	100
ihk	TCS signal transduction histidine kinase sensor	WEQ88604		Blood and host innate immunity	Ihk/Irr	0	0	0	0	0	0		7	100	< 0.0001
irr	TCS signal transduction DNA-binding response regulator	WEQ88603				0	0	0	0	0	0		7	100	< 0.0001
covR*	TCS DNA-binding response regulator	WEQ87992			CovR/S	23	100	25	100	48	100		7	100
covS*	TCS sensor kinase CovS	WEQ87993				23	100	25	100	48	100		7	100
msmR	Transcriptional regulatory protein	ABM66482		Non-immune cells	MsmR	11	47.8261	9	36	20	41.6667		0	0	< 0.05
fasX*	Infernal predicted noncoding RNA	AAZ50826			FasX	23	100	25	100	48	100		7	100
a Eight regulators marked with an asterisk (*) appeared in more than one functional category, reflecting overlapping functional roles.
b Only statistically significant results are presented.
c silB gene in four ST20 isolates are disrupted by a transposase insertion.
