# Supplementary material for: Streptococcus dysgalactiae subsp. equisimilis from Diseased Pigs Are Genetically Distinct from Human Strains and Associated with Multidrug Resistance
Source: Microorganisms. 2025 Dec 19;14(1):9. doi: 10.3390/microorganisms14010009 (PMC12843900; doi:10.3390/microorganisms14010009)
Supplement: Supplementary file 1 [file microorganisms-14-00009-s001.zip › Table-S10.xlsx]

## Sheet: Table S10
Table S10. Antimicrobial resistance gene content in SDSE strains from pigs and humans, and results of Kirby-Bauer antimicrobial susceptibility testing.
Isolate / Strain ID	Drug classes and phenotypic testing
		Aminoglycoside					Macrolide Lincosamide Streptogramin		Macrolide		Lincosamide Streptogramin Pleuromutilin	Lincosamide		Erythromycin phenotypic c	Clindamycin phenotypic c	Peuromutilin phenotypic c	Tetracycline				Fluoroquinolones					Phenicols				Trimethoprim-sulfamethoxazole							Nucleoside		Ionophore
	Gene	aac(6')-aph(2'')	ant(6)-Ia	aad(6)	aph(3')-III	Phenotypic (gentamycin) c	erm(A)	erm(B)	mef(A)	msr(D)	lsa(E)	lnu(B)	lnu(C)				tet(M)	tet(O)	tet(O/32/O)	Phenotypic c	gyrA	gyrB	parC	parE	Phenotypic c	optrA	fexA	poxtA	Phenotypic c	dfr(G)	dfr(F)	dfr(D)	sul1	sul2	sul3	Phenotypic c	sat-4	Phenotypic c	narA	narB	Phenotypic c
	GenBank accession number a	M13771	AF330699 KF421157 KF864551	N/A	M26832		AF002716	AF299292 AF368302 JN899585 U18931 U86375 X72021	AF227520	AF227520	JX560992	JQ861959	AY928180				AM990992 EU182585 FN433596 X04388 X75073 X90939 X92947	M20925 Y07780	AIOQ01000025		N/A	N/A	N/A	N/A		N/A	N/A	N/A		N/A	N/A	N/A	N/A	N/A	N/A		N/A		MN590304	MN590304
	ARO accession number b	3002597	3002626	3002628	3007409		3000347	3000375	3000616	3000616	3003206	3002836	3002837				3000186	3000190	3007119		3003292	3000864	3000619	3003313		3003746	3002704	3004470		3002868	3002867	3002866	3000410	3000412	3000413		3002897		N/A	N/A
NSDE00001		-	+	+	+	S	-	+	-	-	+	+	-	R	R	NT	-	+	-	R	+	+	+	+	I	-	-	-	S	-	-	-	-	-	-	S	+	NT	-	-	NT
NSDE00002		-	+	-	-	S	-	-	-	-	+	+	-	S	S	NT	-	+	-	R	+	+	+	+	S	-	-	-	S	-	-	-	-	-	-	S	-	NT	-	-	NT
NSDE00003		-	+	-	-	S	-	-	-	-	-	-	-	S	S	NT	-	+	-	R	+	+	+	+	S	-	-	-	S	-	-	-	-	-	-	S	-	NT	-	-	NT
NSDE00004		-	+	-	-	S	-	+	-	-	+	+	-	R	R	NT	+	-	-	R	+	+	+	+	S	-	-	-	S	-	-	-	-	-	-	S	-	NT	-	-	NT
NSDE00005		-	+	-	+	S	-	+	-	-	+	+	-	R	R	NT	-	+	-	R	+	+	+	+	S	-	-	-	S	-	-	-	-	-	-	S	-	NT	-	-	NT
NSDE00006		-	+	-	-	S	-	+	-	-	+	+	-	R	R	NT	-	+	-	R	+	+	+	+	S	-	-	-	S	-	-	-	-	-	-	S	-	NT	-	-	NT
NSDE00007		+	-	-	+	R	-	+	-	-	+	+	+	R	R	NT	+	-	-	R	+	+	+	+	S	-	-	-	S	-	-	-	-	-	-	S	-	NT	-	-	NT
NSDE00008		-	-	-	-	S	-	-	+	+	+	+	-	R	R	NT	-	+	-	R	+	+	+	+	S	-	-	-	S	-	-	-	-	-	-	R	-	NT	+	+	NT
NSDE00009		-	-	-	-	S	-	-	-	-	-	-	-	S	S	NT	-	-	-	I	+	+	+	+	S	-	-	-	S	-	-	-	-	-	-	I	-	NT	-	-	NT
NSDE00010		-	+	-	-	S	-	-	-	-	+	+	-	S	R	NT	-	+	-	R	+	+	+	+	S	-	-	-	S	-	-	-	-	-	-	S	-	NT	-	-	NT
NSDE00011		-	+	-	-	R	-	-	-	-	-	-	-	S	S	NT	-	-	-	R	+	+	+	+	S	-	-	-	S	-	-	-	-	-	-	R	-	NT	-	-	NT
NSDE00012		-	-	-	-	I	-	-	-	-	-	-	-	S	S	NT	-	+	-	R	+	+	+	+	S	-	-	-	S	-	-	-	-	-	-	S	-	NT	-	-	NT
NSDE00013		-	-	-	-	I	-	-	-	-	-	-	-	S	S	NT	-	+	-	R	+	+	+	+	I	-	-	-	S	-	-	-	-	-	-	S	-	NT	-	-	NT
NSDE00014		-	+	-	-	S	-	+	-	-	-	-	-	R	R	NT	-	+	-	R	+	+	+	+	I	-	-	-	S	-	-	-	-	-	-	I	-	NT	-	-	NT
NSDE00015		-	-	-	-	S	-	-	-	-	-	-	-	S	S	NT	-	+	-	R	+	+	+	+	I	-	-	-	S	-	-	-	-	-	-	I	-	NT	-	-	NT
NSDE00016		-	+	-	-	S	-	-	-	-	+	+	-	S	R	NT	-	+	-	R	+	+	+	+	S	-	-	-	S	-	-	-	-	-	-	S	-	NT	-	-	NT
NSDE00017		-	+	-	-	S	-	+	-	-	+	+	-	R	R	NT	+	-	-	R	+	+	+	+	S	-	-	-	S	-	-	-	-	-	-	S	-	NT	-	-	NT
NSDE00018		-	-	-	-	S	-	-	-	-	-	-	-	S	S	NT	-	-	-	I	+	+	+	+	S	-	-	-	S	-	-	-	-	-	-	S	-	NT	-	-	NT
NSDE00019		-	+	-	-	S	-	-	-	-	-	-	-	S	S	NT	+	-	-	R	+	+	+	+	S	-	-	-	S	-	-	-	-	-	-	I	-	NT	-	-	NT
NSDE00020		-	+	-	-	S	-	+	-	-	+	+	-	S	R	NT	+	-	-	R	+	+	+	+	S	-	-	-	S	-	-	-	-	-	-	S	-	NT	-	-	NT
NSDE00021		-	-	-	-	S	-	-	-	-	-	-	-	S	S	NT	-	-	-	I	+	+	+	+	S	-	-	-	S	-	-	-	-	-	-	S	-	NT	-	-	NT
NSDE00022		-	-	-	-	S	-	-	-	-	-	-	-	S	S	NT	+	-	-	R	+	+	+	+	S	-	-	-	S	-	-	-	-	-	-	I	-	NT	-	-	NT
NSDE00023		-	+	-	-	S	-	-	-	-	+	+	-	S	R	NT	+	-	-	R	+	+	+	+	S	-	-	-	S	-	-	-	-	-	-	S	-	NT	-	-	NT
NSDE00024		-	+	-	-	S	-	-	-	-	+	+	-	S	R	NT	-	+	-	R	+	+	+	+	S	-	-	-	S	-	-	-	-	-	-	I	-	NT	-	-	NT
NSDE00025		-	+	-	-	S	-	+	-	-	+	+	-	S	R	NT	+	-	-	R	+	+	+	+	S	-	-	-	S	-	-	-	-	-	-	S	-	NT	-	-	NT
NSDE00026		-	+	-	-	S	-	-	-	-	+	+	-	S	R	NT	-	+	-	R	+	+	+	+	S	-	-	-	S	-	-	-	-	-	-	S	-	NT	-	-	NT
NSDE00027		-	+	-	-	S	-	+	-	-	+	+	-	R	R	NT	+	-	-	R	+	+	+	+	S	-	-	-	S	-	-	-	-	-	-	S	-	NT	-	-	NT
NSDE00096		-	-	-	-	S	-	+	-	-	-	-	-	R	R	NT	-	-	-	I	+	+	+	+	S	-	-	-	S	-	-	-	-	-	-	S	-	NT	-	-	NT
NSDE00097		-	-	-	-	S	-	+	-	-	-	-	+	R	R	NT	+	+	-	R	+	+	+	+	S	-	-	-	S	-	-	-	-	-	-	S	-	NT	-	-	NT
NSDE00098		-	+	-	-	S	-	-	-	-	+	+	-	S	R	NT	-	+	-	R	+	+	+	+	S	-	-	-	S	-	-	-	-	-	-	S	-	NT	-	-	NT
NSDE00099		-	+	-	-	S	-	-	-	-	+	+	-	S	R	NT	+	-	-	R	+	+	+	+	S	-	-	-	S	-	-	-	-	-	-	S	-	NT	-	-	NT
NSDE00100		-	+	-	-	S	-	-	-	-	-	-	-	S	S	NT	-	-	-	I	+	+	+	+	I	-	-	-	S	-	-	-	-	-	-	I	-	NT	-	-	NT
NSDE00101		-	+	-	-	S	-	-	-	-	+	+	-	S	R	NT	-	+	-	R	+	+	+	+	S	-	-	-	S	-	-	-	-	-	-	S	-	NT	-	-	NT
NSDE00106		-	+	-	-	S	-	-	+	-	+	+	-	S	R	NT	+	-	-	R	+	+	+	+	S	-	-	-	S	-	-	-	-	-	-	S	-	NT	-	-	NT
NSDE00107		-	+	-	-	S	-	+	+	-	+	+	-	R	R	NT	+	-	-	R	+	+	+	+	S	-	-	-	S	-	-	-	-	-	-	S	-	NT	+	+	NT
NSDE00108		-	-	-	-	S	-	+	-	-	-	-	-	R	R	NT	-	-	+	R	+	+	+	+	S	-	-	-	S	-	-	-	-	-	-	S	-	NT	-	-	NT
NSDE00109		-	+	-	-	S	-	-	+	-	+	+	-	S	R	NT	-	-	-	I	+	+	+	+	S	-	-	-	S	-	-	-	-	-	-	S	-	NT	-	-	NT
NSDE00110		-	+	-	+	S	-	+	-	-	+	+	-	R	R	NT	-	+	-	R	+	+	+	+	S	-	-	-	S	-	-	-	-	-	-	S	-	NT	-	-	NT
NSDE00111		-	+	-	-	S	-	+	-	-	+	+	-	R	R	NT	-	+	-	R	+	+	+	+	S	-	-	-	S	-	-	-	-	-	-	S	-	NT	-	-	NT
NSDE00112		-	-	-	-	S	-	-	-	-	-	-	-	S	S	NT	-	-	-	I	+	+	+	+	S	-	-	-	S	-	-	-	-	-	-	S	-	NT	-	-	NT
NSDE00113		-	+	-	+	S	-	+	-	-	+	+	-	R	R	NT	-	+	-	R	+	+	+	+	S	-	-	-	S	-	-	-	-	-	-	I	-	NT	-	-	NT
SDvet10		-	+	-	-	UI	-	-	-	-	-	-	-	UI	UI	UI	-	-	-	UI	+	+	+	+	UI	-	-	-	UI	-	-	-	-	-	-	UI	-	UI	-	-	UI
SDvet13		-	-	-	-	UI	-	-	-	-	-	-	-	UI	UI	UI	-	-	-	UI	+	+	+	+	UI	-	-	-	UI	-	-	-	-	-	-	UI	-	UI	-	-	UI
SDvet16		-	-	-	-	UI	-	-	-	-	-	-	-	UI	UI	UI	-	-	-	UI	+	+	+	+	UI	-	-	-	UI	-	-	-	-	-	-	UI	-	UI	-	-	UI
SDvet19		-	-	-	-	UI	-	-	-	-	-	-	-	UI	UI	UI	-	-	-	UI	+	+	+	+	UI	-	-	-	UI	-	-	-	-	-	-	UI	-	UI	-	-	UI
SDvet21		-	-	-	-	UI	-	-	-	-	-	-	-	UI	UI	UI	-	-	-	UI	+	+	+	+	UI	-	-	-	UI	-	-	-	-	-	-	UI	-	UI	-	-	UI
SDvet41		-	+	+	+	UI	-	-	-	-	+	+	-	UI	UI	UI	+	-	-	UI	+	+	+	+	UI	-	-	-	UI	-	-	-	-	-	-	UI	-	UI	-	-	UI
NCTC6403		-	-	-	-	UI	-	-	-	-	-	-	-	UI	UI	UI	-	-	-	UI	+	+	+	+	UI	-	-	-	UI	-	-	-	-	-	-	UI	-	UI	-	-	UI
AKSDE4288		-	-	-	-	UI	+	-	-	-	-	-	-	UI	UI	UI	-	+	-	UI	+	+	+	+	UI	-	-	-	UI	-	-	-	-	-	-	UI	-	UI	-	-	UI
NORM46		-	-	-	-	UI	-	-	-	-	-	-	-	UI	UI	UI	-	-	-	UI	+	+	+	+	UI	-	-	-	UI	-	-	-	-	-	-	UI	-	UI	-	-	UI
NORM51		-	-	-	-	UI	-	-	-	-	-	-	-	UI	UI	UI	-	-	-	UI	+	+	+	+	UI	-	-	-	UI	-	-	-	-	-	-	UI	-	UI	-	-	UI
MGCS36044		-	-	-	-	UI	-	-	-	-	-	-	-	UI	UI	UI	-	-	-	UI	+	+	+	+	UI	-	-	-	UI	-	-	-	-	-	-	UI	-	UI	-	-	UI
MGGS36055		-	-	-	-	UI	+	-	-	-	-	-	-	UI	UI	UI	-	-	-	UI	+	+	+	+	UI	-	-	-	UI	-	-	-	-	-	-	UI	-	UI	-	-	UI
159		-	-	-	-	UI	-	-	-	-	-	-	-	UI	UI	UI	-	-	-	UI	+	+	+	+	UI	-	-	-	UI	-	-	-	-	-	-	UI	-	UI	-	-	UI
UT_10236		-	-	-	-	UI	-	-	-	-	-	-	-	UI	UI	UI	-	-	-	UI	+	+	+	+	UI	-	-	-	UI	-	-	-	-	-	-	UI	-	UI	-	-	UI
a GenBank accession number from ResFinder database version 4.4.2. N/A: Unavailable.
b Antibiotic Resistance Ontology (ARO) accession number from CARD database version 3.2.8. N/A: unavailable.
c Antimicrobial susceptibility tests using Kirby-Bauer method. S: Susceptible; I: Intermediate: R: Resistant; NT: not tested; UI: Isolate unavailable to this study; AMR gene determinations based on publicly availble genome sequences (see Table S2).
